# Supplementary material for: Synergistic anticancer effects of camptothecin and sotorasib in KRAS-mutated pancreatic ductal adenocarcinoma
Source: Front Pharmacol. 2025 Jul 18;16:1635449. doi: 10.3389/fphar.2025.1635449 (PMC12314289; doi:10.3389/fphar.2025.1635449)
Supplement: Supplementary file 2 [file Supplementaryfile2.xlsx]

## Sheet: PDAC targets
Gene Symbol	Description	Category	Uniprot ID
TP53	Tumor Protein P53	Protein Coding	P04637
KRAS	KRAS Proto-Oncogene, GTPase	Protein Coding	P01116
BRCA2	BRCA2 DNA Repair Associated	Protein Coding	P51587
CDH1	Cadherin 1	Protein Coding	P12830
CDKN2A	Cyclin Dependent Kinase Inhibitor 2A	Protein Coding	Q8N726
SMAD4	SMAD Family Member 4	Protein Coding	Q13485
EGFR	Epidermal Growth Factor Receptor	Protein Coding	P00533
BRCA1	BRCA1 DNA Repair Associated	Protein Coding	P38398
ERBB2	Erb-B2 Receptor Tyrosine Kinase 2	Protein Coding	P04626
PALLD	Palladin, Cytoskeletal Associated Protein	Protein Coding	Q8WX93
PALB2	Partner And Localizer Of BRCA2	Protein Coding	Q86YC2
PIK3CA	Phosphatidylinositol-4,5-Bisphosphate 3-Kinase Catalytic Subunit Alpha	Protein Coding	P42336
CTNNB1	Catenin Beta 1	Protein Coding	P35222
ATM	ATM Serine/Threonine Kinase	Protein Coding	Q13315
BRAF	B-Raf Proto-Oncogene, Serine/Threonine Kinase	Protein Coding	P15056
MET	MET Proto-Oncogene, Receptor Tyrosine Kinase	Protein Coding	P08581
PTEN	Phosphatase And Tensin Homolog	Protein Coding	P60484
STK11	Serine/Threonine Kinase 11	Protein Coding	Q15831
APC	APC Regulator Of WNT Signaling Pathway	Protein Coding	P25054
SPINK1	Serine Peptidase Inhibitor Kazal Type 1	Protein Coding	P00995
PDX1	Pancreatic And Duodenal Homeobox 1	Protein Coding	P52945
MLH1	MutL Homolog 1	Protein Coding	P40692
HRAS	HRas Proto-Oncogene, GTPase	Protein Coding	P01112
PRSS1	Serine Protease 1	Protein Coding	P07477
GNAS	GNAS Complex Locus	Protein Coding	P84996
CFTR	CF Transmembrane Conductance Regulator	Protein Coding	P13569
AKT1	AKT Serine/Threonine Kinase 1	Protein Coding	P31749
CCND1	Cyclin D1	Protein Coding	P24385
FGFR2	Fibroblast Growth Factor Receptor 2	Protein Coding	P21802
MSH6	MutS Homolog 6	Protein Coding	P52701
CHEK2	Checkpoint Kinase 2	Protein Coding	O96017
MSH2	MutS Homolog 2	Protein Coding	P43246
KIT	KIT Proto-Oncogene, Receptor Tyrosine Kinase	Protein Coding	P10721
VHL	Von Hippel-Lindau Tumor Suppressor	Protein Coding	P40337
PTF1A	Pancreas Associated Transcription Factor 1a	Protein Coding	Q7RTS3
MYC	MYC Proto-Oncogene, BHLH Transcription Factor	Protein Coding	P01106
MEN1	Menin 1	Protein Coding	O00255
PNLIP	Pancreatic Lipase	Protein Coding	P16233
C11orf65	Chromosome 11 Open Reading Frame 65	Protein Coding	Q8NCR3
NRAS	NRAS Proto-Oncogene, GTPase	Protein Coding	P01111
RB1	RB Transcriptional Corepressor 1	Protein Coding	P06400
FGFR1	Fibroblast Growth Factor Receptor 1	Protein Coding	P11362
TERT	Telomerase Reverse Transcriptase	Protein Coding	O14746
TGFB1	Transforming Growth Factor Beta 1	Protein Coding	P01137
PMS2	PMS1 Homolog 2, Mismatch Repair System Component	Protein Coding	P54278
EPCAM	Epithelial Cell Adhesion Molecule	Protein Coding	P16422
CDK4	Cyclin Dependent Kinase 4	Protein Coding	P11802
TGFBR2	Transforming Growth Factor Beta Receptor 2	Protein Coding	P37173
BRIP1	BRCA1 Interacting DNA Helicase 1	Protein Coding	Q9BX63
BARD1	BRCA1 Associated RING Domain 1	Protein Coding	Q99728
NOTCH1	Notch Receptor 1	Protein Coding	P46531
MTOR	Mechanistic Target Of Rapamycin Kinase	Protein Coding	P42345
IDH1	Isocitrate Dehydrogenase (NADP(+)) 1	Protein Coding	O75874
NBN	Nibrin	Protein Coding	O60934
RAD51	RAD51 Recombinase	Protein Coding	Q06609
ESR1	Estrogen Receptor 1	Protein Coding	P03372
CPA1	Carboxypeptidase A1	Protein Coding	P15085
NPHP3	Nephrocystin 3	Protein Coding	Q7Z494
MUC1	Mucin 1, Cell Surface Associated	Protein Coding	P15941
FGFR3	Fibroblast Growth Factor Receptor 3	Protein Coding	P22607
GATA6	GATA Binding Protein 6	Protein Coding	Q92908
POLE	DNA Polymerase Epsilon, Catalytic Subunit	Protein Coding	Q07864
STAT3	Signal Transducer And Activator Of Transcription 3	Protein Coding	P40763
HNF1B	HNF1 Homeobox B	Protein Coding	P35680
HNF1A	HNF1 Homeobox A	Protein Coding	P20823
TUG1	Taurine Up-Regulated 1	Protein Coding	A0A6I8PU40
INS	Insulin	Protein Coding	P01308
RET	Ret Proto-Oncogene	Protein Coding	P07949
CTRC	Chymotrypsin C	Protein Coding	Q99895
RAD54L	RAD54 Like	Protein Coding	Q92698
ERBB3	Erb-B2 Receptor Tyrosine Kinase 3	Protein Coding	P21860
VEGFA	Vascular Endothelial Growth Factor A	Protein Coding	P15692
ARID1A	AT-Rich Interaction Domain 1A	Protein Coding	O14497
ALK	ALK Receptor Tyrosine Kinase	Protein Coding	Q9UM73
MAP2K1	Mitogen-Activated Protein Kinase Kinase 1	Protein Coding	Q02750
NF1	Neurofibromin 1	Protein Coding	P21359
NEK8	NIMA Related Kinase 8	Protein Coding	Q86SG6
KRT7	Keratin 7	Protein Coding	P08729
CDKN1B	Cyclin Dependent Kinase Inhibitor 1B	Protein Coding	P46527
BAP1	BRCA1 Associated Deubiquitinase 1	Protein Coding	Q92560
FANCA	FA Complementation Group A	Protein Coding	O15360
POLD1	DNA Polymerase Delta 1, Catalytic Subunit	Protein Coding	P28340
CHEK1	Checkpoint Kinase 1	Protein Coding	O14757
MDM2	MDM2 Proto-Oncogene	Protein Coding	Q00987
LRRC56	Leucine Rich Repeat Containing 56	Protein Coding	Q8IYG6
ERBB4	Erb-B2 Receptor Tyrosine Kinase 4	Protein Coding	Q15303
FBXW7	F-Box And WD Repeat Domain Containing 7	Protein Coding	Q969H0
CDKN2B	Cyclin Dependent Kinase Inhibitor 2B	Protein Coding	P42772
TRB	T Cell Receptor Beta Locus	Protein Coding	P0DSE2
RHOA	Ras Homolog Family Member A	Protein Coding	P61586
CDKN1A	Cyclin Dependent Kinase Inhibitor 1A	Protein Coding	P38936
HIF1A	Hypoxia Inducible Factor 1 Subunit Alpha	Protein Coding	Q16665
CHGA	Chromogranin A	Protein Coding	P10645
IL6	Interleukin 6	Protein Coding	P05231
PRSS2	Serine Protease 2	Protein Coding	P07478
KRT20	Keratin 20	Protein Coding	P35900
PPY	Pancreatic Polypeptide	Protein Coding	P01298
BCL2	BCL2 Apoptosis Regulator	Protein Coding	P10415
RABL3	RAB, Member Of RAS Oncogene Family Like 3	Protein Coding	Q5HYI8
TSC2	TSC Complex Subunit 2	Protein Coding	P49815
PTGS2	Prostaglandin-Endoperoxide Synthase 2	Protein Coding	P35354
MAP2K2	Mitogen-Activated Protein Kinase Kinase 2	Protein Coding	P36507
RAD51C	RAD51 Paralog C	Protein Coding	O43502
CDK12	Cyclin Dependent Kinase 12	Protein Coding	Q9NYV4
MUC5AC	Mucin 5AC, Oligomeric Mucus/Gel-Forming	Protein Coding	P98088
RAD51D	RAD51 Paralog D	Protein Coding	O75771
IDH2	Isocitrate Dehydrogenase (NADP(+)) 2	Protein Coding	P48735
MUTYH	MutY DNA Glycosylase	Protein Coding	Q9UIF7
RAD50	RAD50 Double Strand Break Repair Protein	Protein Coding	Q92878
NTRK1	Neurotrophic Receptor Tyrosine Kinase 1	Protein Coding	P04629
CCNE1	Cyclin E1	Protein Coding	P24864
FGFR4	Fibroblast Growth Factor Receptor 4	Protein Coding	P22455
NFE2L2	NFE2 Like BZIP Transcription Factor 2	Protein Coding	Q16236
SMO	Smoothened, Frizzled Class Receptor	Protein Coding	Q99835
CASR	Calcium Sensing Receptor	Protein Coding	P41180
ATR	ATR Serine/Threonine Kinase	Protein Coding	Q13535
SRC	SRC Proto-Oncogene, Non-Receptor Tyrosine Kinase	Protein Coding	P12931
NTRK3	Neurotrophic Receptor Tyrosine Kinase 3	Protein Coding	Q16288
BMPR1A	Bone Morphogenetic Protein Receptor Type 1A	Protein Coding	P36894
TSC1	TSC Complex Subunit 1	Protein Coding	Q92574
CD274	CD274 Molecule	Protein Coding	Q9NZQ7
CDX2	Caudal Type Homeobox 2	Protein Coding	Q99626
CEL	Carboxyl Ester Lipase	Protein Coding	P19835
RNASE1	Ribonuclease A Family Member 1, Pancreatic	Protein Coding	P07998
RXRA	Retinoid X Receptor Alpha	Protein Coding	P19793
RAF1	Raf-1 Proto-Oncogene, Serine/Threonine Kinase	Protein Coding	P04049
PMS1	PMS1 Homolog 1, Mismatch Repair System Component	Protein Coding	P54277
EGF	Epidermal Growth Factor	Protein Coding	P01133
MUC4	Mucin 4, Cell Surface Associated	Protein Coding	Q99102
CEACAM5	CEA Cell Adhesion Molecule 5	Protein Coding	P06731
TNF	Tumor Necrosis Factor	Protein Coding	P01375
MRE11	MRE11 Homolog, Double Strand Break Repair Nuclease	Protein Coding	P49959
KRT19	Keratin 19	Protein Coding	P08727
FANCC	FA Complementation Group C	Protein Coding	Q00597
MMP9	Matrix Metallopeptidase 9	Protein Coding	P14780
SMARCA4	SWI/SNF Related BAF Chromatin Remodeling Complex Subunit ATPase 4	Protein Coding	P51532
MUC2	Mucin 2, Oligomeric Mucus/Gel-Forming	Protein Coding	Q02817
SST	Somatostatin	Protein Coding	P61278
MUC16	Mucin 16, Cell Surface Associated	Protein Coding	Q8WXI7
MMP2	Matrix Metallopeptidase 2	Protein Coding	P08253
IL1B	Interleukin 1 Beta	Protein Coding	P01584
FAS	Fas Cell Surface Death Receptor	Protein Coding	P25445
PGR	Progesterone Receptor	Protein Coding	P06401
CCK	Cholecystokinin	Protein Coding	P06307
MED12	Mediator Complex Subunit 12	Protein Coding	Q93074
PPARG	Peroxisome Proliferator Activated Receptor Gamma	Protein Coding	P37231
BAX	BCL2 Associated X, Apoptosis Regulator	Protein Coding	Q07812
NTRK2	Neurotrophic Receptor Tyrosine Kinase 2	Protein Coding	Q16620
RNF43	Ring Finger Protein 43	Protein Coding	Q68DV7
SCT	Secretin	Protein Coding	P09683
FANCG	FA Complementation Group G	Protein Coding	O15287
NRG1	Neuregulin 1	Protein Coding	Q02297
AR	Androgen Receptor	Protein Coding	P10275
FANCD2	FA Complementation Group D2	Protein Coding	Q9BXW9
SDHB	Succinate Dehydrogenase Complex Iron Sulfur Subunit B	Protein Coding	P21912
ERCC4	ERCC Excision Repair 4, Endonuclease Catalytic Subunit	Protein Coding	Q92889
BUB1B	BUB1 Mitotic Checkpoint Serine/Threonine Kinase B	Protein Coding	O60566
MKI67	Marker Of Proliferation Ki-67	Protein Coding	P46013
BIRC5	Baculoviral IAP Repeat Containing 5	Protein Coding	O15392
CASP8	Caspase 8	Protein Coding	Q14790
CTNNA1	Catenin Alpha 1	Protein Coding	P35221
NFKB1	Nuclear Factor Kappa B Subunit 1	Protein Coding	P19838
REG3A	Regenerating Family Member 3 Alpha	Protein Coding	Q06141
ABCC8	ATP Binding Cassette Subfamily C Member 8	Protein Coding	Q09428
PBRM1	Polybromo 1	Protein Coding	Q86U86
MAPK1	Mitogen-Activated Protein Kinase 1	Protein Coding	P28482
HNF4A	Hepatocyte Nuclear Factor 4 Alpha	Protein Coding	P41235
CEACAM6	CEA Cell Adhesion Molecule 6	Protein Coding	P40199
CXCL8	C-X-C Motif Chemokine Ligand 8	Protein Coding	P10145
ACVR1B	Activin A Receptor Type 1B	Protein Coding	P36896
U2AF1	U2 Small Nuclear RNA Auxiliary Factor 1	Protein Coding	Q01081
HOXB13	Homeobox B13	Protein Coding	Q92826
CAV1	Caveolin 1	Protein Coding	Q03135
MUC6	Mucin 6, Oligomeric Mucus/Gel-Forming (Gene/Pseudogene)	Protein Coding	Q6W4X9
WT1	WT1 Transcription Factor	Protein Coding	P19544
EP300	E1A Binding Protein P300	Protein Coding	Q09472
PDGFRA	Platelet Derived Growth Factor Receptor Alpha	Protein Coding	P16234
GAST	Gastrin	Protein Coding	P01350
CREBBP	CREB Binding Protein	Protein Coding	Q92793
ROS1	ROS Proto-Oncogene 1, Receptor Tyrosine Kinase	Protein Coding	P08922
FLCN	Folliculin	Protein Coding	Q8NFG4
AKT2	AKT Serine/Threonine Kinase 2	Protein Coding	P31751
PIK3CG	Phosphatidylinositol-4,5-Bisphosphate 3-Kinase Catalytic Subunit Gamma	Protein Coding	P48736
CDK6	Cyclin Dependent Kinase 6	Protein Coding	Q00534
FASLG	Fas Ligand	Protein Coding	P48023
SERPINA1	Serpin Family A Member 1	Protein Coding	P01009
RAD51B	RAD51 Paralog B	Protein Coding	O15315
CEACAM3	CEA Cell Adhesion Molecule 3	Protein Coding	P40198
BCL2L1	BCL2 Like 1	Protein Coding	Q07817
TGFA	Transforming Growth Factor Alpha	Protein Coding	P01135
IGF1R	Insulin Like Growth Factor 1 Receptor	Protein Coding	P08069
FANCL	FA Complementation Group L	Protein Coding	Q9NW38
FANCE	FA Complementation Group E	Protein Coding	Q9HB96
CD44	CD44 Molecule (IN Blood Group)	Protein Coding	P16070
SYP	Synaptophysin	Protein Coding	P08247
SLC2A1	Solute Carrier Family 2 Member 1	Protein Coding	P11166
IL10	Interleukin 10	Protein Coding	P22301
TTK	TTK Protein Kinase	Protein Coding	P33981
PTPN11	Protein Tyrosine Phosphatase Non-Receptor Type 11	Protein Coding	Q06124
EPHB4	EPH Receptor B4	Protein Coding	P54760
CASP3	Caspase 3	Protein Coding	P42574
VIM	Vimentin	Protein Coding	P08670
PPP2R1A	Protein Phosphatase 2 Scaffold Subunit Aalpha	Protein Coding	P30153
CXCR4	C-X-C Motif Chemokine Receptor 4	Protein Coding	P61073
PTCH1	Patched 1	Protein Coding	Q13635
DICER1	Dicer 1, Ribonuclease III	Protein Coding	Q9UPY3
LPL	Lipoprotein Lipase	Protein Coding	P06858
VEGFC	Vascular Endothelial Growth Factor C	Protein Coding	P49767
NKX2-1	NK2 Homeobox 1	Protein Coding	P43699
KRT8	Keratin 8	Protein Coding	P05787
SOX9	SRY-Box Transcription Factor 9	Protein Coding	P48436
DAPK1	Death Associated Protein Kinase 1	Protein Coding	P53355
CDC73	Cell Division Cycle 73	Protein Coding	Q6P1J9
IFNG	Interferon Gamma	Protein Coding	P01579
REG1A	Regenerating Family Member 1 Alpha	Protein Coding	P05451
KDR	Kinase Insert Domain Receptor	Protein Coding	P35968
GCG	Glucagon	Protein Coding	P01275
HGF	Hepatocyte Growth Factor	Protein Coding	P14210
KCNJ11	Potassium Inwardly Rectifying Channel Subfamily J Member 11	Protein Coding	Q14654
PRKN	Parkin RBR E3 Ubiquitin Protein Ligase	Protein Coding	O60260
ZG16B	Zymogen Granule Protein 16B	Protein Coding	Q96DA0
IGF1	Insulin Like Growth Factor 1	Protein Coding	P05019
SMAD2	SMAD Family Member 2	Protein Coding	Q15796
RBBP8	RB Binding Protein 8, Endonuclease	Protein Coding	Q99708
SF3B2	Splicing Factor 3b Subunit 2	Protein Coding	Q13435
ENG	Endoglin	Protein Coding	P17813
GCK	Glucokinase	Protein Coding	P35557
TLR4	Toll Like Receptor 4	Protein Coding	O00206
FGF2	Fibroblast Growth Factor 2	Protein Coding	P09038
IGF2	Insulin Like Growth Factor 2	Protein Coding	P01344
FANCF	FA Complementation Group F	Protein Coding	Q9NPI8
IL2	Interleukin 2	Protein Coding	P60568
SMAD3	SMAD Family Member 3	Protein Coding	P84022
TIMP1	TIMP Metallopeptidase Inhibitor 1	Protein Coding	P01033
PCNA	Proliferating Cell Nuclear Antigen	Protein Coding	P12004
JUN	Jun Proto-Oncogene, AP-1 Transcription Factor Subunit	Protein Coding	P05412
TFF1	Trefoil Factor 1	Protein Coding	P04155
B2M	Beta-2-Microglobulin	Protein Coding	P61769
DDR1	Discoidin Domain Receptor Tyrosine Kinase 1	Protein Coding	Q08345
NOTCH2	Notch Receptor 2	Protein Coding	Q04721
CDK2	Cyclin Dependent Kinase 2	Protein Coding	P24941
TYMP	Thymidine Phosphorylase	Protein Coding	P19971
TIMP2	TIMP Metallopeptidase Inhibitor 2	Protein Coding	P16035
RASSF1	Ras Association Domain Family Member 1	Protein Coding	Q9NS23
MYCN	MYCN Proto-Oncogene, BHLH Transcription Factor	Protein Coding	P04198
CCL2	C-C Motif Chemokine Ligand 2	Protein Coding	P13500
CLDN2	Claudin 2	Protein Coding	P57739
FLT1	Fms Related Receptor Tyrosine Kinase 1	Protein Coding	P17948
ITGB1	Integrin Subunit Beta 1	Protein Coding	P05556
SMAD7	SMAD Family Member 7	Protein Coding	O15105
YAP1	Yes1 Associated Transcriptional Regulator	Protein Coding	P46937
GATA3	GATA Binding Protein 3	Protein Coding	P23771
MAPK3	Mitogen-Activated Protein Kinase 3	Protein Coding	P27361
CXCL12	C-X-C Motif Chemokine Ligand 12	Protein Coding	P48061
HMGB1	High Mobility Group Box 1	Protein Coding	P09429
CTSB	Cathepsin B	Protein Coding	P07858
TYMS	Thymidylate Synthetase	Protein Coding	P04818
MSLN	Mesothelin	Protein Coding	Q13421
SP1	Sp1 Transcription Factor	Protein Coding	P08047
FOXA2	Forkhead Box A2	Protein Coding	Q9Y261
MITF	Melanocyte Inducing Transcription Factor	Protein Coding	O75030
SERPINB5	Serpin Family B Member 5	Protein Coding	P36952
MMP7	Matrix Metallopeptidase 7	Protein Coding	P09237
CTLA4	Cytotoxic T-Lymphocyte Associated Protein 4	Protein Coding	P16410
GSTM1	Glutathione S-Transferase Mu 1	Protein Coding	P09488
SPP1	Secreted Phosphoprotein 1	Protein Coding	P10451
GLI1	GLI Family Zinc Finger 1	Protein Coding	P08151
ABCB1	ATP Binding Cassette Subfamily B Member 1	Protein Coding	P08183
FGF10	Fibroblast Growth Factor 10	Protein Coding	O15520
TGFB2	Transforming Growth Factor Beta 2	Protein Coding	P61812
PTK2	Protein Tyrosine Kinase 2	Protein Coding	Q05397
PLAU	Plasminogen Activator, Urokinase	Protein Coding	P00749
PIK3R1	Phosphoinositide-3-Kinase Regulatory Subunit 1	Protein Coding	P27986
MMP1	Matrix Metallopeptidase 1	Protein Coding	P03956
CD82	CD82 Molecule	Protein Coding	P27701
SOX2	SRY-Box Transcription Factor 2	Protein Coding	P48431
LGALS3	Galectin 3	Protein Coding	P17931
FHIT	Fragile Histidine Triad Diadenosine Triphosphatase	Protein Coding	P49789
CLPS	Colipase	Protein Coding	P04118
SOD2	Superoxide Dismutase 2	Protein Coding	P04179
TP63	Tumor Protein P63	Protein Coding	Q9H3D4
GGT1	Gamma-Glutamyltransferase 1	Protein Coding	P19440
ZEB1	Zinc Finger E-Box Binding Homeobox 1	Protein Coding	P37275
STK33	Serine/Threonine Kinase 33	Protein Coding	Q9BYT3
PTRH2	Peptidyl-TRNA Hydrolase 2	Protein Coding	Q9Y3E5
NOTCH3	Notch Receptor 3	Protein Coding	Q9UM47
MAP2K4	Mitogen-Activated Protein Kinase Kinase 4	Protein Coding	P45985
EZH2	Enhancer Of Zeste 2 Polycomb Repressive Complex 2 Subunit	Protein Coding	Q15910
NTS	Neurotensin	Protein Coding	P30990
ABCC1	ATP Binding Cassette Subfamily C Member 1 (ABCC1 Blood Group)	Protein Coding	P33527
RARB	Retinoic Acid Receptor Beta	Protein Coding	P10826
AGER	Advanced Glycosylation End-Product Specific Receptor	Protein Coding	Q15109
RAC1	Rac Family Small GTPase 1	Protein Coding	P63000
GPC3	Glypican 3	Protein Coding	P51654
INSR	Insulin Receptor	Protein Coding	P06213
NQO1	NAD(P)H Quinone Dehydrogenase 1	Protein Coding	P15559
MAPK8	Mitogen-Activated Protein Kinase 8	Protein Coding	P45983
PRKAR1A	Protein Kinase CAMP-Dependent Type I Regulatory Subunit Alpha	Protein Coding	P10644
PKM	Pyruvate Kinase M1/2	Protein Coding	P14618
PKHD1	PKHD1 Ciliary IPT Domain Containing Fibrocystin/Polyductin	Protein Coding	P08F94
SDHC	Succinate Dehydrogenase Complex Subunit C	Protein Coding	Q99643
BMP6	Bone Morphogenetic Protein 6	Protein Coding	P22004
CRP	C-Reactive Protein	Protein Coding	P02741
SNAI1	Snail Family Transcriptional Repressor 1	Protein Coding	O95863
CCNA2	Cyclin A2	Protein Coding	P20248
FOXO1	Forkhead Box O1	Protein Coding	Q12778
MAP3K14	Mitogen-Activated Protein Kinase Kinase Kinase 14	Protein Coding	Q99558
NOS2	Nitric Oxide Synthase 2	Protein Coding	P35228
SLC22A18	Solute Carrier Family 22 Member 18	Protein Coding	Q96BI1
ERCC2	ERCC Excision Repair 2, TFIIH Core Complex Helicase Subunit	Protein Coding	P18074
AURKA	Aurora Kinase A	Protein Coding	O14965
VIP	Vasoactive Intestinal Peptide	Protein Coding	P01282
SSTR2	Somatostatin Receptor 2	Protein Coding	P30874
SDHA	Succinate Dehydrogenase Complex Flavoprotein Subunit A	Protein Coding	P31040
PARP1	Poly(ADP-Ribose) Polymerase 1	Protein Coding	P09874
PDGFRB	Platelet Derived Growth Factor Receptor Beta	Protein Coding	P09619
SLC16A1	Solute Carrier Family 16 Member 1	Protein Coding	P53985
GSTP1	Glutathione S-Transferase Pi 1	Protein Coding	P09211
BECN1	Beclin 1	Protein Coding	Q14457
SHH	Sonic Hedgehog Signaling Molecule	Protein Coding	Q15465
MGMT	O-6-Methylguanine-DNA Methyltransferase	Protein Coding	P16455
CDH2	Cadherin 2	Protein Coding	P19022
S100A4	S100 Calcium Binding Protein A4	Protein Coding	P26447
TGFBR1	Transforming Growth Factor Beta Receptor 1	Protein Coding	P36897
CYP1A1	Cytochrome P450 Family 1 Subfamily A Member 1	Protein Coding	P04798
IRF1	Interferon Regulatory Factor 1	Protein Coding	P10914
XRCC1	X-Ray Repair Cross Complementing 1	Protein Coding	P18887
FH	Fumarate Hydratase	Protein Coding	P07954
PNLIPRP1	Pancreatic Lipase Related Protein 1	Protein Coding	P54315
VEGFD	Vascular Endothelial Growth Factor D	Protein Coding	O43915
AXL	AXL Receptor Tyrosine Kinase	Protein Coding	P30530
MAPK14	Mitogen-Activated Protein Kinase 14	Protein Coding	Q16539
PROM1	Prominin 1	Protein Coding	O43490
DCTN5	Dynactin Subunit 5	Protein Coding	Q9BTE1
NEUROD1	Neuronal Differentiation 1	Protein Coding	Q13562
NME1	NME/NM23 Nucleoside Diphosphate Kinase 1	Protein Coding	P15531
MIF	Macrophage Migration Inhibitory Factor	Protein Coding	P14174
EIF2AK3	Eukaryotic Translation Initiation Factor 2 Alpha Kinase 3	Protein Coding	Q9NZJ5
LGALS1	Galectin 1	Protein Coding	P09382
TOP2A	DNA Topoisomerase II Alpha	Protein Coding	P11388
SDHD	Succinate Dehydrogenase Complex Subunit D	Protein Coding	O14521
SETD2	SET Domain Containing 2, Histone Lysine Methyltransferase	Protein Coding	Q9BYW2
E2F1	E2F Transcription Factor 1	Protein Coding	Q01094
ALB	Albumin	Protein Coding	P02768
TNFSF10	TNF Superfamily Member 10	Protein Coding	P50591
GRP	Gastrin Releasing Peptide	Protein Coding	P07492
OGG1	8-Oxoguanine DNA Glycosylase	Protein Coding	O15527
NRP1	Neuropilin 1	Protein Coding	O14786
PLA2G2A	Phospholipase A2 Group IIA	Protein Coding	P14555
MMP11	Matrix Metallopeptidase 11	Protein Coding	P24347
MST1R	Macrophage Stimulating 1 Receptor	Protein Coding	Q04912
MTHFR	Methylenetetrahydrofolate Reductase	Protein Coding	P42898
FSCN1	Fascin Actin-Bundling Protein 1	Protein Coding	Q16658
CCNB1	Cyclin B1	Protein Coding	P14635
SCTR	Secretin Receptor	Protein Coding	P47872
TMEM238L	Transmembrane Protein 238 Like	Protein Coding	A6NJY4
RELA	RELA Proto-Oncogene, NF-KB Subunit	Protein Coding	Q04206
FOXP3	Forkhead Box P3	Protein Coding	Q9BZS1
PRKDC	Protein Kinase, DNA-Activated, Catalytic Subunit	Protein Coding	P78527
PLAUR	Plasminogen Activator, Urokinase Receptor	Protein Coding	Q03405
HMOX1	Heme Oxygenase 1	Protein Coding	P09601
IL4	Interleukin 4	Protein Coding	P05112
DNMT1	DNA Methyltransferase 1	Protein Coding	P26358
CCL5	C-C Motif Chemokine Ligand 5	Protein Coding	P13501
SMARCB1	SWI/SNF Related BAF Chromatin Remodeling Complex Subunit B1	Protein Coding	Q12824
EZR	Ezrin	Protein Coding	P15311
JAK2	Janus Kinase 2	Protein Coding	O60674
IGFBP3	Insulin Like Growth Factor Binding Protein 3	Protein Coding	P17936
PYY	Peptide YY	Protein Coding	P10082
IFI27	Interferon Alpha Inducible Protein 27	Protein Coding	P40305
HSPB1	Heat Shock Protein Family B (Small) Member 1	Protein Coding	P04792
CASP9	Caspase 9	Protein Coding	P55211
SERPINE1	Serpin Family E Member 1	Protein Coding	P05121
CELA3B	Chymotrypsin Like Elastase 3B	Protein Coding	P08861
GSK3B	Glycogen Synthase Kinase 3 Beta	Protein Coding	P49841
GDF15	Growth Differentiation Factor 15	Protein Coding	Q99988
HSP90AA1	Heat Shock Protein 90 Alpha Family Class A Member 1	Protein Coding	P07900
PTHLH	Parathyroid Hormone Like Hormone	Protein Coding	P12272
ERCC1	ERCC Excision Repair 1, Endonuclease Non-Catalytic Subunit	Protein Coding	P07992
STAT1	Signal Transducer And Activator Of Transcription 1	Protein Coding	P42224
MSR1	Macrophage Scavenger Receptor 1	Protein Coding	P21757
SPARC	Secreted Protein Acidic And Cysteine Rich	Protein Coding	P09486
BLM	BLM RecQ Like Helicase	Protein Coding	P54132
CLDN4	Claudin 4	Protein Coding	O14493
MME	Membrane Metalloendopeptidase	Protein Coding	P08473
TNFRSF10A	TNF Receptor Superfamily Member 10a	Protein Coding	O00220
KLK3	Kallikrein Related Peptidase 3	Protein Coding	P07288
SNAI2	Snail Family Transcriptional Repressor 2	Protein Coding	O43623
FOXA1	Forkhead Box A1	Protein Coding	P55317
HSPA5	Heat Shock Protein Family A (Hsp70) Member 5	Protein Coding	P11021
PAX8	Paired Box 8	Protein Coding	Q06710
THBS1	Thrombospondin 1	Protein Coding	P07996
PDCD1	Programmed Cell Death 1	Protein Coding	Q15116
HES1	Hes Family BHLH Transcription Factor 1	Protein Coding	Q14469
NDRG1	N-Myc Downstream Regulated 1	Protein Coding	Q92597
KRT18	Keratin 18	Protein Coding	P05783
ELANE	Elastase, Neutrophil Expressed	Protein Coding	P08246
PIK3CB	Phosphatidylinositol-4,5-Bisphosphate 3-Kinase Catalytic Subunit Beta	Protein Coding	P42338
ARAF	A-Raf Proto-Oncogene, Serine/Threonine Kinase	Protein Coding	P10398
CDH17	Cadherin 17	Protein Coding	Q12864
CDKN1C	Cyclin Dependent Kinase Inhibitor 1C	Protein Coding	P49918
TP53BP1	Tumor Protein P53 Binding Protein 1	Protein Coding	Q12888
CCND3	Cyclin D3	Protein Coding	P30281
FEZF1	FEZ Family Zinc Finger 1	Protein Coding	A0PJY2
CYP2A6	Cytochrome P450 Family 2 Subfamily A Member 6	Protein Coding	P11509
AREG	Amphiregulin	Protein Coding	P15514
DPYD	Dihydropyrimidine Dehydrogenase	Protein Coding	Q12882
CCN2	Cellular Communication Network Factor 2	Protein Coding	P29279
TWIST1	Twist Family BHLH Transcription Factor 1	Protein Coding	Q15672
ICAM1	Intercellular Adhesion Molecule 1	Protein Coding	P05362
EPHA3	EPH Receptor A3	Protein Coding	P29320
LEP	Leptin	Protein Coding	P41159
SLC29A1	Solute Carrier Family 29 Member 1 (Augustine Blood Group)	Protein Coding	Q99808
CCKBR	Cholecystokinin B Receptor	Protein Coding	P32239
FN1	Fibronectin 1	Protein Coding	P02751
AFP	Alpha Fetoprotein	Protein Coding	P02771
ZEB2	Zinc Finger E-Box Binding Homeobox 2	Protein Coding	O60315
PLG	Plasminogen	Protein Coding	P00747
YY1	YY1 Transcription Factor	Protein Coding	P25490
NAA10	N-Alpha-Acetyltransferase 10, NatA Catalytic Subunit	Protein Coding	P41227
LCN2	Lipocalin 2	Protein Coding	P80188
CSF3	Colony Stimulating Factor 3	Protein Coding	P09919
MMP3	Matrix Metallopeptidase 3	Protein Coding	P08254
PPP3CA	Protein Phosphatase 3 Catalytic Subunit Alpha	Protein Coding	Q08209
PAX6	Paired Box 6	Protein Coding	P26367
MAP3K1	Mitogen-Activated Protein Kinase Kinase Kinase 1	Protein Coding	Q13233
ENO2	Enolase 2	Protein Coding	P09104
ENO1	Enolase 1	Protein Coding	P06733
ANXA2	Annexin A2	Protein Coding	P07355
ELAVL1	ELAV Like RNA Binding Protein 1	Protein Coding	Q15717
F3	Coagulation Factor III, Tissue Factor	Protein Coding	P13726
AXIN2	Axin 2	Protein Coding	Q9Y2T1
PPP3CB	Protein Phosphatase 3 Catalytic Subunit Beta	Protein Coding	P16298
S100PBP	S100P Binding Protein	Protein Coding	Q96BU1
TFF2	Trefoil Factor 2	Protein Coding	Q03403
CA9	Carbonic Anhydrase 9	Protein Coding	Q16790
CYP2E1	Cytochrome P450 Family 2 Subfamily E Member 1	Protein Coding	P05181
CD24	CD24 Molecule	Protein Coding	P25063
MTA1	Metastasis Associated 1	Protein Coding	Q13330
FOS	Fos Proto-Oncogene, AP-1 Transcription Factor Subunit	Protein Coding	P01100
CDH3	Cadherin 3	Protein Coding	P22223
XIAP	X-Linked Inhibitor Of Apoptosis	Protein Coding	P98170
FANCM	FA Complementation Group M	Protein Coding	Q8IYD8
ESR2	Estrogen Receptor 2	Protein Coding	Q92731
BAK1	BCL2 Antagonist/Killer 1	Protein Coding	Q16611
KMT2D	Lysine Methyltransferase 2D	Protein Coding	O14686
IAPP	Islet Amyloid Polypeptide	Protein Coding	P10997
HMGA1	High Mobility Group AT-Hook 1	Protein Coding	P17096
MMP14	Matrix Metallopeptidase 14	Protein Coding	P50281
ACVR1	Activin A Receptor Type 1	Protein Coding	Q04771
IL1A	Interleukin 1 Alpha	Protein Coding	P01583
GNA11	G Protein Subunit Alpha 11	Protein Coding	P29992
IER3	Immediate Early Response 3	Protein Coding	P46695
LDHA	Lactate Dehydrogenase A	Protein Coding	P00338
APEX1	Apurinic/Apyrimidinic Endodeoxyribonuclease 1	Protein Coding	P27695
DPP4	Dipeptidyl Peptidase 4	Protein Coding	P27487
ABCG2	ATP Binding Cassette Subfamily G Member 2 (JR Blood Group)	Protein Coding	Q9UNQ0
IL18	Interleukin 18	Protein Coding	Q14116
PIK3C2G	Phosphatidylinositol-4-Phosphate 3-Kinase Catalytic Subunit Type 2 Gamma	Protein Coding	O75747
TMEM71	Transmembrane Protein 71	Protein Coding	Q6P5X7
KLF6	KLF Transcription Factor 6	Protein Coding	Q99612
ATRX	ATRX Chromatin Remodeler	Protein Coding	P46100
CTSE	Cathepsin E	Protein Coding	P14091
CTNND1	Catenin Delta 1	Protein Coding	O60716
KRT5	Keratin 5	Protein Coding	P13647
NFKBIA	NFKB Inhibitor Alpha	Protein Coding	P25963
HDAC1	Histone Deacetylase 1	Protein Coding	Q13547
DNMT3A	DNA Methyltransferase 3 Alpha	Protein Coding	Q9Y6K1
CSF2	Colony Stimulating Factor 2	Protein Coding	P04141
LAMC2	Laminin Subunit Gamma 2	Protein Coding	Q13753
BMP4	Bone Morphogenetic Protein 4	Protein Coding	P12644
FOXM1	Forkhead Box M1	Protein Coding	Q08050
FASN	Fatty Acid Synthase	Protein Coding	P49327
MSH3	MutS Homolog 3	Protein Coding	P20585
TIMP3	TIMP Metallopeptidase Inhibitor 3	Protein Coding	P35625
HPSE	Heparanase	Protein Coding	Q9Y251
XRCC3	X-Ray Repair Cross Complementing 3	Protein Coding	O43542
FLT4	Fms Related Receptor Tyrosine Kinase 4	Protein Coding	P35916
CBS	Cystathionine Beta-Synthase	Protein Coding	P35520
RUNX3	RUNX Family Transcription Factor 3	Protein Coding	Q13761
JUP	Junction Plakoglobin	Protein Coding	P14923
IL17A	Interleukin 17A	Protein Coding	Q16552
CTSD	Cathepsin D	Protein Coding	P07339
CXCR2	C-X-C Motif Chemokine Receptor 2	Protein Coding	P25025
HBEGF	Heparin Binding EGF Like Growth Factor	Protein Coding	Q99075
IRS1	Insulin Receptor Substrate 1	Protein Coding	P35568
BID	BH3 Interacting Domain Death Agonist	Protein Coding	P55957
ALOX5	Arachidonate 5-Lipoxygenase	Protein Coding	P09917
SQSTM1	Sequestosome 1	Protein Coding	Q13501
ABCC2	ATP Binding Cassette Subfamily C Member 2	Protein Coding	Q92887
ABCC3	ATP Binding Cassette Subfamily C Member 3	Protein Coding	O15438
TFE3	Transcription Factor Binding To IGHM Enhancer 3	Protein Coding	P19532
BMP2	Bone Morphogenetic Protein 2	Protein Coding	P12643
POU5F1	POU Class 5 Homeobox 1	Protein Coding	Q01860
GADD45A	Growth Arrest And DNA Damage Inducible Alpha	Protein Coding	P24522
KEAP1	Kelch Like ECH Associated Protein 1	Protein Coding	Q14145
EPHA5	EPH Receptor A5	Protein Coding	P54756
RECK	Reversion Inducing Cysteine Rich Protein With Kazal Motifs	Protein Coding	O95980
CPB1	Carboxypeptidase B1	Protein Coding	P15086
MCL1	MCL1 Apoptosis Regulator, BCL2 Family Member	Protein Coding	Q07820
PARK7	Parkinsonism Associated Deglycase	Protein Coding	Q99497
BAD	BCL2 Associated Agonist Of Cell Death	Protein Coding	Q92934
EPHA2	EPH Receptor A2	Protein Coding	P29317
TNFRSF10B	TNF Receptor Superfamily Member 10b	Protein Coding	O14763
GAPDH	Glyceraldehyde-3-Phosphate Dehydrogenase	Protein Coding	P04406
NES	Nestin	Protein Coding	P48681
PSCA	Prostate Stem Cell Antigen	Protein Coding	O43653
FGF1	Fibroblast Growth Factor 1	Protein Coding	P05230
CCND2	Cyclin D2	Protein Coding	P30279
SHC1	SHC Adaptor Protein 1	Protein Coding	P29353
NGF	Nerve Growth Factor	Protein Coding	P01138
DUSP6	Dual Specificity Phosphatase 6	Protein Coding	Q16828
PDPN	Podoplanin	Protein Coding	Q86YL7
IGF2BP3	Insulin Like Growth Factor 2 MRNA Binding Protein 3	Protein Coding	O00425
XPO1	Exportin 1	Protein Coding	O14980
CXCL10	C-X-C Motif Chemokine Ligand 10	Protein Coding	P02778
ANXA5	Annexin A5	Protein Coding	P08758
GHRL	Ghrelin And Obestatin Prepropeptide	Protein Coding	Q9UBU3
IFNA1	Interferon Alpha 1	Protein Coding	P01562
POSTN	Periostin	Protein Coding	Q15063
LMNA	Lamin A/C	Protein Coding	P02545
NAT2	N-Acetyltransferase 2	Protein Coding	P11245
AMACR	Alpha-Methylacyl-CoA Racemase	Protein Coding	Q9UHK6
CLDN7	Claudin 7	Protein Coding	O95471
KLF10	KLF Transcription Factor 10	Protein Coding	Q13118
PLK1	Polo Like Kinase 1	Protein Coding	P53350
APOB	Apolipoprotein B	Protein Coding	P04114
ANXA1	Annexin A1	Protein Coding	P04083
PDCD1LG2	Programmed Cell Death 1 Ligand 2	Protein Coding	Q9BQ51
BSG	Basigin (Ok Blood Group)	Protein Coding	P35613
NCOA3	Nuclear Receptor Coactivator 3	Protein Coding	Q9Y6Q9
CSF1	Colony Stimulating Factor 1	Protein Coding	P09603
ROCK1	Rho Associated Coiled-Coil Containing Protein Kinase 1	Protein Coding	Q13464
DCK	Deoxycytidine Kinase	Protein Coding	P27707
NCAM1	Neural Cell Adhesion Molecule 1	Protein Coding	P13591
IDO1	Indoleamine 2,3-Dioxygenase 1	Protein Coding	P14902
RPS6KB1	Ribosomal Protein S6 Kinase B1	Protein Coding	P23443
PIP	Prolactin Induced Protein	Protein Coding	P12273
CYCS	Cytochrome C, Somatic	Protein Coding	P99999
CALB2	Calbindin 2	Protein Coding	P22676
HMMR	Hyaluronan Mediated Motility Receptor	Protein Coding	O75330
JAG1	Jagged Canonical Notch Ligand 1	Protein Coding	P78504
FGF7	Fibroblast Growth Factor 7	Protein Coding	P21781
TP73	Tumor Protein P73	Protein Coding	O15350
TNC	Tenascin C	Protein Coding	P24821
GSTT1	Glutathione S-Transferase Theta 1	Protein Coding	P30711
CLPTM1L	CLPTM1 Like	Protein Coding	Q96KA5
ONECUT1	One Cut Homeobox 1	Protein Coding	Q9UBC0
TCF7L2	Transcription Factor 7 Like 2	Protein Coding	Q9NQB0
CDC42	Cell Division Cycle 42	Protein Coding	P60953
IL13	Interleukin 13	Protein Coding	P35225
KLF4	KLF Transcription Factor 4	Protein Coding	O43474
VMP1	Vacuole Membrane Protein 1	Protein Coding	Q96GC9
INHBA	Inhibin Subunit Beta A	Protein Coding	P08476
DKK1	Dickkopf WNT Signaling Pathway Inhibitor 1	Protein Coding	O94907
CD40	CD40 Molecule	Protein Coding	P25942
ID1	Inhibitor Of DNA Binding 1	Protein Coding	P41134
CFLAR	CASP8 And FADD Like Apoptosis Regulator	Protein Coding	O15519
EIF4E	Eukaryotic Translation Initiation Factor 4E	Protein Coding	P06730
SIRT1	Sirtuin 1	Protein Coding	Q96EB6
ODC1	Ornithine Decarboxylase 1	Protein Coding	P11926
CDK1	Cyclin Dependent Kinase 1	Protein Coding	P06493
APOE	Apolipoprotein E	Protein Coding	P02649
ITGA6	Integrin Subunit Alpha 6	Protein Coding	P23229
CD36	CD36 Molecule (CD36 Blood Group)	Protein Coding	P16671
S100P	S100 Calcium Binding Protein P	Protein Coding	P25815
TACSTD2	Tumor Associated Calcium Signal Transducer 2	Protein Coding	P09758
WRN	WRN RecQ Like Helicase	Protein Coding	Q14191
TGM2	Transglutaminase 2	Protein Coding	P21980
NAT1	N-Acetyltransferase 1	Protein Coding	P18440
RRM1	Ribonucleotide Reductase Catalytic Subunit M1	Protein Coding	P23921
XRCC2	X-Ray Repair Cross Complementing 2	Protein Coding	O43543
CADM1	Cell Adhesion Molecule 1	Protein Coding	Q9BY67
IL1RN	Interleukin 1 Receptor Antagonist	Protein Coding	P18510
CLDN1	Claudin 1	Protein Coding	O95832
BMPR2	Bone Morphogenetic Protein Receptor Type 2	Protein Coding	Q13873
PRKCA	Protein Kinase C Alpha	Protein Coding	P17252
S100A6	S100 Calcium Binding Protein A6	Protein Coding	P06703
PKD1	Polycystin 1, Transient Receptor Potential Channel Interacting	Protein Coding	P98161
ETS1	ETS Proto-Oncogene 1, Transcription Factor	Protein Coding	P14921
AGR2	Anterior Gradient 2, Protein Disulphide Isomerase Family Member	Protein Coding	O95994
HK2	Hexokinase 2	Protein Coding	P52789
IQGAP1	IQ Motif Containing GTPase Activating Protein 1	Protein Coding	P46940
AKT3	AKT Serine/Threonine Kinase 3	Protein Coding	Q9Y243
CCKAR	Cholecystokinin A Receptor	Protein Coding	P32238
HDAC9	Histone Deacetylase 9	Protein Coding	Q9UKV0
ILK	Integrin Linked Kinase	Protein Coding	Q13418
LOX	Lysyl Oxidase	Protein Coding	P28300
TGIF1	TGFB Induced Factor Homeobox 1	Protein Coding	Q15583
S100A8	S100 Calcium Binding Protein A8	Protein Coding	P05109
CLTC	Clathrin Heavy Chain	Protein Coding	Q00610
CD4	CD4 Molecule	Protein Coding	P01730
CD8A	CD8 Subunit Alpha	Protein Coding	P01732
ITGB4	Integrin Subunit Beta 4	Protein Coding	P16144
S100A2	S100 Calcium Binding Protein A2	Protein Coding	P29034
HLA-DQB1	Major Histocompatibility Complex, Class II, DQ Beta 1	Protein Coding	P01920
CEACAM7	CEA Cell Adhesion Molecule 7	Protein Coding	Q14002
VTN	Vitronectin	Protein Coding	P04004
FUT2	Fucosyltransferase 2 (H Blood Group)	Protein Coding	Q10981
HFE	Homeostatic Iron Regulator	Protein Coding	Q30201
EBAG9	Estrogen Receptor Binding Site Associated Antigen 9	Protein Coding	O00559
RRM2	Ribonucleotide Reductase Regulatory Subunit M2	Protein Coding	P31350
F2RL1	F2R Like Trypsin Receptor 1	Protein Coding	P55085
ABCC4	ATP Binding Cassette Subfamily C Member 4 (PEL Blood Group)	Protein Coding	O15439
CXCL1	C-X-C Motif Chemokine Ligand 1	Protein Coding	P09341
AMY2A	Amylase Alpha 2A	Protein Coding	P04746
CYP1A2	Cytochrome P450 Family 1 Subfamily A Member 2	Protein Coding	P05177
CREB1	CAMP Responsive Element Binding Protein 1	Protein Coding	P16220
MAP1LC3B	Microtubule Associated Protein 1 Light Chain 3 Beta	Protein Coding	Q9GZQ8
NPM1	Nucleophosmin 1	Protein Coding	P06748
CYP19A1	Cytochrome P450 Family 19 Subfamily A Member 1	Protein Coding	P11511
ALDH2	Aldehyde Dehydrogenase 2 Family Member	Protein Coding	P05091
ABCB4	ATP Binding Cassette Subfamily B Member 4	Protein Coding	P21439
CCR7	C-C Motif Chemokine Receptor 7	Protein Coding	P32248
MUC3A	Mucin 3A, Cell Surface Associated	Protein Coding	Q02505
SPINT2	Serine Peptidase Inhibitor, Kunitz Type 2	Protein Coding	O43291
EPHX1	Epoxide Hydrolase 1	Protein Coding	P07099
TGFB3	Transforming Growth Factor Beta 3	Protein Coding	P10600
KLF11	KLF Transcription Factor 11	Protein Coding	O14901
GJA1	Gap Junction Protein Alpha 1	Protein Coding	P17302
PRKCD	Protein Kinase C Delta	Protein Coding	Q05655
AXIN1	Axin 1	Protein Coding	O15169
GHRH	Growth Hormone Releasing Hormone	Protein Coding	P01286
ITGAV	Integrin Subunit Alpha V	Protein Coding	P06756
ADIPOQ	Adiponectin, C1Q And Collagen Domain Containing	Protein Coding	Q15848
GREM1	Gremlin 1, DAN Family BMP Antagonist	Protein Coding	O60565
EIF4EBP1	Eukaryotic Translation Initiation Factor 4E Binding Protein 1	Protein Coding	Q13541
PDGFA	Platelet Derived Growth Factor Subunit A	Protein Coding	P04085
PIK3R2	Phosphoinositide-3-Kinase Regulatory Subunit 2	Protein Coding	O00459
KRT14	Keratin 14	Protein Coding	P02533
CSF1R	Colony Stimulating Factor 1 Receptor	Protein Coding	P07333
PENK	Proenkephalin	Protein Coding	P01210
TNFRSF1A	TNF Receptor Superfamily Member 1A	Protein Coding	P19438
CASP1	Caspase 1	Protein Coding	P29466
SPOP	Speckle Type BTB/POZ Protein	Protein Coding	O43791
CDC20	Cell Division Cycle 20	Protein Coding	Q12834
CYP17A1	Cytochrome P450 Family 17 Subfamily A Member 1	Protein Coding	P05093
CASP7	Caspase 7	Protein Coding	P55210
MPO	Myeloperoxidase	Protein Coding	P05164
KITLG	KIT Ligand	Protein Coding	P21583
PIK3CD	Phosphatidylinositol-4,5-Bisphosphate 3-Kinase Catalytic Subunit Delta	Protein Coding	O00329
DNMT3B	DNA Methyltransferase 3 Beta	Protein Coding	Q9UBC3
ADRB2	Adrenoceptor Beta 2	Protein Coding	P07550
SLC2A2	Solute Carrier Family 2 Member 2	Protein Coding	P11168
PECAM1	Platelet And Endothelial Cell Adhesion Molecule 1	Protein Coding	P16284
TKT	Transketolase	Protein Coding	P29401
NTSR1	Neurotensin Receptor 1	Protein Coding	P30989
SKP2	S-Phase Kinase Associated Protein 2	Protein Coding	Q13309
UCP2	Uncoupling Protein 2	Protein Coding	P55851
PTGS1	Prostaglandin-Endoperoxide Synthase 1	Protein Coding	P23219
ANG	Angiogenin	Protein Coding	P03950
SLC35F6	Solute Carrier Family 35 Member F6	Protein Coding	Q8N357
FOSL1	FOS Like 1, AP-1 Transcription Factor Subunit	Protein Coding	P15407
SOS1	SOS Ras/Rac Guanine Nucleotide Exchange Factor 1	Protein Coding	Q07889
CDKN2C	Cyclin Dependent Kinase Inhibitor 2C	Protein Coding	P42773
EDNRA	Endothelin Receptor Type A	Protein Coding	P25101
BDNF	Brain Derived Neurotrophic Factor	Protein Coding	P23560
CHUK	Component Of Inhibitor Of Nuclear Factor Kappa B Kinase Complex	Protein Coding	O15111
GRB2	Growth Factor Receptor Bound Protein 2	Protein Coding	P62993
BCL2L11	BCL2 Like 11	Protein Coding	O43521
CDKN3	Cyclin Dependent Kinase Inhibitor 3	Protein Coding	Q16667
CD34	CD34 Molecule	Protein Coding	P28906
NTHL1	Nth Like DNA Glycosylase 1	Protein Coding	P78549
IKBKB	Inhibitor Of Nuclear Factor Kappa B Kinase Subunit Beta	Protein Coding	O14920
RHOB	Ras Homolog Family Member B	Protein Coding	P62745
ACTB	Actin Beta	Protein Coding	P60709
BTC	Betacellulin	Protein Coding	P35070
OFD1	OFD1 Centriole And Centriolar Satellite Protein	Protein Coding	O75665
GLUD1	Glutamate Dehydrogenase 1	Protein Coding	P00367
BUB1	BUB1 Mitotic Checkpoint Serine/Threonine Kinase	Protein Coding	O43683
PAX2	Paired Box 2	Protein Coding	Q02962
BMI1	BMI1 Proto-Oncogene, Polycomb Ring Finger	Protein Coding	P35226
CSK	C-Terminal Src Kinase	Protein Coding	P41240
THBD	Thrombomodulin	Protein Coding	P07204
PXN	Paxillin	Protein Coding	P49023
SDC1	Syndecan 1	Protein Coding	P18827
FAP	Fibroblast Activation Protein Alpha	Protein Coding	Q12884
ANGPT2	Angiopoietin 2	Protein Coding	O15123
CXCR1	C-X-C Motif Chemokine Receptor 1	Protein Coding	P25024
RHOC	Ras Homolog Family Member C	Protein Coding	P08134
FADD	Fas Associated Via Death Domain	Protein Coding	Q13158
ALDH1A1	Aldehyde Dehydrogenase 1 Family Member A1	Protein Coding	P00352
CTHRC1	Collagen Triple Helix Repeat Containing 1	Protein Coding	Q96CG8
CLDN18	Claudin 18	Protein Coding	P56856
WWOX	WW Domain Containing Oxidoreductase	Protein Coding	Q9NZC7
RELB	RELB Proto-Oncogene, NF-KB Subunit	Protein Coding	Q01201
IL2RA	Interleukin 2 Receptor Subunit Alpha	Protein Coding	P01589
ACTA2	Actin Alpha 2, Smooth Muscle	Protein Coding	P62736
SOD1	Superoxide Dismutase 1	Protein Coding	P00441
HMGCR	3-Hydroxy-3-Methylglutaryl-CoA Reductase	Protein Coding	P04035
EPAS1	Endothelial PAS Domain Protein 1	Protein Coding	Q99814
PLAT	Plasminogen Activator, Tissue Type	Protein Coding	P00750
MSN	Moesin	Protein Coding	P26038
TXN	Thioredoxin	Protein Coding	P10599
BMPR1B	Bone Morphogenetic Protein Receptor Type 1B	Protein Coding	O00238
ECT2	Epithelial Cell Transforming 2	Protein Coding	Q9H8V3
CALCA	Calcitonin Related Polypeptide Alpha	Protein Coding	P06881
CD80	CD80 Molecule	Protein Coding	P33681
TNFRSF10D	TNF Receptor Superfamily Member 10d	Protein Coding	Q9UBN6
IRAK4	Interleukin 1 Receptor Associated Kinase 4	Protein Coding	Q9NWZ3
NANOG	Nanog Homeobox	Protein Coding	Q9H9S0
ACTC1	Actin Alpha Cardiac Muscle 1	Protein Coding	P68032
DKK3	Dickkopf WNT Signaling Pathway Inhibitor 3	Protein Coding	Q9UBP4
PTN	Pleiotrophin	Protein Coding	P21246
RECQL4	RecQ Like Helicase 4	Protein Coding	O94761
ALOX12	Arachidonate 12-Lipoxygenase, 12S Type	Protein Coding	P18054
HMGA2	High Mobility Group AT-Hook 2	Protein Coding	P52926
EGR1	Early Growth Response 1	Protein Coding	P18146
POMC	Proopiomelanocortin	Protein Coding	P01189
CYP1B1	Cytochrome P450 Family 1 Subfamily B Member 1	Protein Coding	Q16678
ACP3	Acid Phosphatase 3	Protein Coding	P15309
TFAP2A	Transcription Factor AP-2 Alpha	Protein Coding	P05549
CA2	Carbonic Anhydrase 2	Protein Coding	P00918
TNFRSF6B	TNF Receptor Superfamily Member 6b	Protein Coding	O95407
SERPINB2	Serpin Family B Member 2	Protein Coding	P05120
HSPA4	Heat Shock Protein Family A (Hsp70) Member 4	Protein Coding	P34932
VEGFB	Vascular Endothelial Growth Factor B	Protein Coding	P49765
TFF3	Trefoil Factor 3	Protein Coding	Q07654
PROX1	Prospero Homeobox 1	Protein Coding	Q92786
FUT3	Fucosyltransferase 3 (Lewis Blood Group)	Protein Coding	P21217
SOCS1	Suppressor Of Cytokine Signaling 1	Protein Coding	O15524
GATA4	GATA Binding Protein 4	Protein Coding	P43694
GSN	Gelsolin	Protein Coding	P06396
CCNG1	Cyclin G1	Protein Coding	P51959
IL3	Interleukin 3	Protein Coding	P08700
TCF7	Transcription Factor 7	Protein Coding	P36402
WNT1	Wnt Family Member 1	Protein Coding	P04628
TUBB3	Tubulin Beta 3 Class III	Protein Coding	Q13509
FGF5	Fibroblast Growth Factor 5	Protein Coding	P12034
ITGA2	Integrin Subunit Alpha 2	Protein Coding	P17301
TGFBR3	Transforming Growth Factor Beta Receptor 3	Protein Coding	Q03167
HP	Haptoglobin	Protein Coding	P00738
IPO8	Importin 8	Protein Coding	O15397
CDC25C	Cell Division Cycle 25C	Protein Coding	P30307
NAPSA	Napsin A Aspartic Peptidase	Protein Coding	O96009
HSP90AB1	Heat Shock Protein 90 Alpha Family Class B Member 1	Protein Coding	P08238
TIAM1	TIAM Rac1 Associated GEF 1	Protein Coding	Q13009
SF3B1	Splicing Factor 3b Subunit 1	Protein Coding	O75533
ARG1	Arginase 1	Protein Coding	P05089
MNX1	Motor Neuron And Pancreas Homeobox 1	Protein Coding	P50219
GAD2	Glutamate Decarboxylase 2	Protein Coding	Q05329
HSPA1A	Heat Shock Protein Family A (Hsp70) Member 1A	Protein Coding	P0DMV8
KLF5	KLF Transcription Factor 5	Protein Coding	Q13887
COPS5	COP9 Signalosome Subunit 5	Protein Coding	Q92905
ADH1C	Alcohol Dehydrogenase 1C (Class I), Gamma Polypeptide	Protein Coding	P00326
PSG2	Pregnancy Specific Beta-1-Glycoprotein 2	Protein Coding	P11465
ELN	Elastin	Protein Coding	P15502
GSTM3	Glutathione S-Transferase Mu 3	Protein Coding	P21266
MTR	5-Methyltetrahydrofolate-Homocysteine Methyltransferase	Protein Coding	Q99707
MAP3K8	Mitogen-Activated Protein Kinase Kinase Kinase 8	Protein Coding	P41279
TOP1	DNA Topoisomerase I	Protein Coding	P11387
TK1	Thymidine Kinase 1	Protein Coding	P04183
REG4	Regenerating Family Member 4	Protein Coding	Q9BYZ8
SFN	Stratifin	Protein Coding	P31947
MAX	MYC Associated Factor X	Protein Coding	P61244
IGFBP2	Insulin Like Growth Factor Binding Protein 2	Protein Coding	P18065
ITGB3	Integrin Subunit Beta 3	Protein Coding	P05106
PRSS3	Serine Protease 3	Protein Coding	P35030
CTRB2	Chymotrypsinogen B2	Protein Coding	Q6GPI1
CD40LG	CD40 Ligand	Protein Coding	P29965
CDX1	Caudal Type Homeobox 1	Protein Coding	P47902
PGF	Placental Growth Factor	Protein Coding	P49763
INVS	Inversin	Protein Coding	Q9Y283
ADH1B	Alcohol Dehydrogenase 1B (Class I), Beta Polypeptide	Protein Coding	P00325
NPY	Neuropeptide Y	Protein Coding	P01303
BAG3	BAG Cochaperone 3	Protein Coding	O95817
HLA-DRB1	Major Histocompatibility Complex, Class II, DR Beta 1	Protein Coding	P01911
VTCN1	V-Set Domain Containing T Cell Activation Inhibitor 1	Protein Coding	Q7Z7D3
CDC25A	Cell Division Cycle 25A	Protein Coding	P30304
GRPR	Gastrin Releasing Peptide Receptor	Protein Coding	P30550
XPC	XPC Complex Subunit, DNA Damage Recognition And Repair Factor	Protein Coding	Q01831
NRP2	Neuropilin 2	Protein Coding	O60462
PRKD1	Protein Kinase D1	Protein Coding	Q15139
INSM1	INSM Transcriptional Repressor 1	Protein Coding	Q01101
IL6R	Interleukin 6 Receptor	Protein Coding	P08887
HSPD1	Heat Shock Protein Family D (Hsp60) Member 1	Protein Coding	P10809
TFEB	Transcription Factor EB	Protein Coding	P19484
PLA2G1B	Phospholipase A2 Group IB	Protein Coding	P04054
HDAC2	Histone Deacetylase 2	Protein Coding	Q92769
HAVCR2	Hepatitis A Virus Cellular Receptor 2	Protein Coding	Q8TDQ0
COL4A1	Collagen Type IV Alpha 1 Chain	Protein Coding	P02462
ACE	Angiotensin I Converting Enzyme	Protein Coding	P12821
BMP7	Bone Morphogenetic Protein 7	Protein Coding	P18075
SOCS3	Suppressor Of Cytokine Signaling 3	Protein Coding	O14543
ADM	Adrenomedullin	Protein Coding	P35318
EPHB2	EPH Receptor B2	Protein Coding	P29323
GH1	Growth Hormone 1	Protein Coding	P01241
PEBP1	Phosphatidylethanolamine Binding Protein 1	Protein Coding	P30086
L1CAM	L1 Cell Adhesion Molecule	Protein Coding	P32004
TJP1	Tight Junction Protein 1	Protein Coding	Q07157
ETV4	ETS Variant Transcription Factor 4	Protein Coding	P43268
ABCB11	ATP Binding Cassette Subfamily B Member 11	Protein Coding	O95342
TMEM216	Transmembrane Protein 216	Protein Coding	Q9P0N5
GPC1	Glypican 1	Protein Coding	P35052
NR1H4	Nuclear Receptor Subfamily 1 Group H Member 4	Protein Coding	Q96RI1
IRS2	Insulin Receptor Substrate 2	Protein Coding	Q9Y4H2
PAK1	P21 (RAC1) Activated Kinase 1	Protein Coding	Q13153
GPT	Glutamic--Pyruvic Transaminase	Protein Coding	P24298
SEL1L	SEL1L Adaptor Subunit Of SYVN1 Ubiquitin Ligase	Protein Coding	Q9UBV2
MBL2	Mannose Binding Lectin 2	Protein Coding	P11226
AOPEP	Aminopeptidase O (Putative)	Protein Coding	Q8N6M6
XRCC6	X-Ray Repair Cross Complementing 6	Protein Coding	P12956
GPI	Glucose-6-Phosphate Isomerase	Protein Coding	P06744
IGF2R	Insulin Like Growth Factor 2 Receptor	Protein Coding	P11717
MAPK10	Mitogen-Activated Protein Kinase 10	Protein Coding	P53779
BTRC	Beta-Transducin Repeat Containing E3 Ubiquitin Protein Ligase	Protein Coding	Q9Y297
KMT2C	Lysine Methyltransferase 2C	Protein Coding	Q8NEZ4
PTPRC	Protein Tyrosine Phosphatase Receptor Type C	Protein Coding	P08575
GLP1R	Glucagon Like Peptide 1 Receptor	Protein Coding	P43220
TF	Transferrin	Protein Coding	P02787
REG1B	Regenerating Family Member 1 Beta	Protein Coding	P48304
MTAP	Methylthioadenosine Phosphorylase	Protein Coding	Q13126
DAXX	Death Domain Associated Protein	Protein Coding	Q9UER7
TMPRSS15	Transmembrane Serine Protease 15	Protein Coding	P98073
PPM1D	Protein Phosphatase, Mg2+/Mn2+ Dependent 1D	Protein Coding	O15297
PHB1	Prohibitin 1	Protein Coding	P35232
LAG3	Lymphocyte Activating 3	Protein Coding	P18627
RALA	RAS Like Proto-Oncogene A	Protein Coding	P11233
RECQL	RecQ Like Helicase	Protein Coding	P46063
CD86	CD86 Molecule	Protein Coding	P42081
CLU	Clusterin	Protein Coding	P10909
ITGA5	Integrin Subunit Alpha 5	Protein Coding	P08648
S100A9	S100 Calcium Binding Protein A9	Protein Coding	P06702
DIABLO	Diablo IAP-Binding Mitochondrial Protein	Protein Coding	Q9NR28
LIFR	LIF Receptor Subunit Alpha	Protein Coding	P42702
GUSB	Glucuronidase Beta	Protein Coding	P08236
AMIGO2	Adhesion Molecule With Ig Like Domain 2	Protein Coding	Q86SJ2
VDR	Vitamin D Receptor	Protein Coding	P11473
CCL20	C-C Motif Chemokine Ligand 20	Protein Coding	P78556
PRKAA1	Protein Kinase AMP-Activated Catalytic Subunit Alpha 1	Protein Coding	Q13131
SEPTIN9	Septin 9	Protein Coding	Q9UHD8
CHKA	Choline Kinase Alpha	Protein Coding	P35790
PGK1	Phosphoglycerate Kinase 1	Protein Coding	P00558
PTPN3	Protein Tyrosine Phosphatase Non-Receptor Type 3	Protein Coding	P26045
KRT17	Keratin 17	Protein Coding	Q04695
PAK4	P21 (RAC1) Activated Kinase 4	Protein Coding	O96013
JAK1	Janus Kinase 1	Protein Coding	P23458
CRIPTO	Cripto, EGF-CFC Family Member	Protein Coding	P13385
AGTR1	Angiotensin II Receptor Type 1	Protein Coding	P30556
NR5A2	Nuclear Receptor Subfamily 5 Group A Member 2	Protein Coding	O00482
GLIS3	GLIS Family Zinc Finger 3	Protein Coding	Q8NEA6
ACTN4	Actinin Alpha 4	Protein Coding	O43707
CTAG1B	Cancer/Testis Antigen 1B	Protein Coding	P78358
ARTN	Artemin	Protein Coding	Q5T4W7
UMPS	Uridine Monophosphate Synthetase	Protein Coding	P11172
TTN	Titin	Protein Coding	Q8WZ42
MT-CYB	Mitochondrially Encoded Cytochrome B	Protein Coding	P00156
SPEN	Spen Family Transcriptional Repressor	Protein Coding	Q96T58
VCAM1	Vascular Cell Adhesion Molecule 1	Protein Coding	P19320
ANPEP	Alanyl Aminopeptidase, Membrane	Protein Coding	P15144
BHLHE40	Basic Helix-Loop-Helix Family Member E40	Protein Coding	O14503
ALDOA	Aldolase, Fructose-Bisphosphate A	Protein Coding	P04075
RIPK1	Receptor Interacting Serine/Threonine Kinase 1	Protein Coding	Q13546
MMP13	Matrix Metallopeptidase 13	Protein Coding	P45452
WNT5A	Wnt Family Member 5A	Protein Coding	P41221
TTR	Transthyretin	Protein Coding	P02766
PINK1	PTEN Induced Kinase 1	Protein Coding	Q9BXM7
STMN1	Stathmin 1	Protein Coding	P16949
HSP90B1	Heat Shock Protein 90 Beta Family Member 1	Protein Coding	P14625
PPP2R1B	Protein Phosphatase 2 Scaffold Subunit Abeta	Protein Coding	P30154
EPOR	Erythropoietin Receptor	Protein Coding	P19235
ALCAM	Activated Leukocyte Cell Adhesion Molecule	Protein Coding	Q13740
PPARA	Peroxisome Proliferator Activated Receptor Alpha	Protein Coding	Q07869
PIM3	Pim-3 Proto-Oncogene, Serine/Threonine Kinase	Protein Coding	Q86V86
SSTR5	Somatostatin Receptor 5	Protein Coding	P35346
CTRB1	Chymotrypsinogen B1	Protein Coding	P17538
BRD4	Bromodomain Containing 4	Protein Coding	O60885
LIAT1	Ligand Of ATE1	Protein Coding	Q6ZQX7
NGFR	Nerve Growth Factor Receptor	Protein Coding	P08138
ATP8B1	ATPase Phospholipid Transporting 8B1	Protein Coding	O43520
HLA-A	Major Histocompatibility Complex, Class I, A	Protein Coding	P04439
CCR5	C-C Motif Chemokine Receptor 5	Protein Coding	P51681
GCLC	Glutamate-Cysteine Ligase Catalytic Subunit	Protein Coding	P48506
CHI3L1	Chitinase 3 Like 1	Protein Coding	P36222
CD9	CD9 Molecule	Protein Coding	P21926
BNIP3	BCL2 Interacting Protein 3	Protein Coding	Q12983
IL11	Interleukin 11	Protein Coding	P20809
HDAC6	Histone Deacetylase 6	Protein Coding	Q9UBN7
ST14	ST14 Transmembrane Serine Protease Matriptase	Protein Coding	Q9Y5Y6
TGFBI	Transforming Growth Factor Beta Induced	Protein Coding	Q15582
STAT5A	Signal Transducer And Activator Of Transcription 5A	Protein Coding	P42229
LDLR	Low Density Lipoprotein Receptor	Protein Coding	P01130
FOXO3	Forkhead Box O3	Protein Coding	O43524
TPX2	TPX2 Microtubule Nucleation Factor	Protein Coding	Q9ULW0
KLK7	Kallikrein Related Peptidase 7	Protein Coding	P49862
ADCYAP1	Adenylate Cyclase Activating Polypeptide 1	Protein Coding	P18509
AHR	Aryl Hydrocarbon Receptor	Protein Coding	P35869
NF2	NF2, Moesin-Ezrin-Radixin Like (MERLIN) Tumor Suppressor	Protein Coding	P35240
MTA2	Metastasis Associated 1 Family Member 2	Protein Coding	O94776
MVP	Major Vault Protein	Protein Coding	Q14764
TEK	TEK Receptor Tyrosine Kinase	Protein Coding	Q02763
GJB2	Gap Junction Protein Beta 2	Protein Coding	P29033
SERPINA3	Serpin Family A Member 3	Protein Coding	P01011
WEE1	WEE1 G2 Checkpoint Kinase	Protein Coding	P30291
STX1A	Syntaxin 1A	Protein Coding	Q16623
IL1R1	Interleukin 1 Receptor Type 1	Protein Coding	P14778
RHOD	Ras Homolog Family Member D	Protein Coding	O00212
ASCC1	Activating Signal Cointegrator 1 Complex Subunit 1	Protein Coding	Q8N9N2
SSTR1	Somatostatin Receptor 1	Protein Coding	P30872
CASP2	Caspase 2	Protein Coding	P42575
UGT1A7	UDP Glucuronosyltransferase Family 1 Member A7	Protein Coding	Q9HAW7
SLC26A9	Solute Carrier Family 26 Member 9	Protein Coding	Q7LBE3
NLRP3	NLR Family Pyrin Domain Containing 3	Protein Coding	Q96P20
SHOC2	SHOC2 Leucine Rich Repeat Scaffold Protein	Protein Coding	Q9UQ13
DDR2	Discoidin Domain Receptor Tyrosine Kinase 2	Protein Coding	Q16832
LEF1	Lymphoid Enhancer Binding Factor 1	Protein Coding	Q9UJU2
MDC1	Mediator Of DNA Damage Checkpoint 1	Protein Coding	Q14676
CDA	Cytidine Deaminase	Protein Coding	P32320
SELP	Selectin P	Protein Coding	P16109
AMFR	Autocrine Motility Factor Receptor	Protein Coding	Q9UKV5
HSPA8	Heat Shock Protein Family A (Hsp70) Member 8	Protein Coding	P11142
METTL3	Methyltransferase 3, N6-Adenosine-Methyltransferase Complex Catalytic Subunit	Protein Coding	Q86U44
ITGA3	Integrin Subunit Alpha 3	Protein Coding	P26006
LIF	LIF Interleukin 6 Family Cytokine	Protein Coding	P15018
DNAJC21	DnaJ Heat Shock Protein Family (Hsp40) Member C21	Protein Coding	Q5F1R6
KDM6A	Lysine Demethylase 6A	Protein Coding	O15550
PRKCZ	Protein Kinase C Zeta	Protein Coding	Q05513
ATG7	Autophagy Related 7	Protein Coding	O95352
SLC39A4	Solute Carrier Family 39 Member 4	Protein Coding	Q6P5W5
IL15	Interleukin 15	Protein Coding	P40933
AIFM1	Apoptosis Inducing Factor Mitochondria Associated 1	Protein Coding	O95831
CHGB	Chromogranin B	Protein Coding	P05060
GPX4	Glutathione Peroxidase 4	Protein Coding	P36969
CCN1	Cellular Communication Network Factor 1	Protein Coding	O00622
BIRC3	Baculoviral IAP Repeat Containing 3	Protein Coding	Q13489
DVL1	Dishevelled Segment Polarity Protein 1	Protein Coding	O14640
CALR	Calreticulin	Protein Coding	P27797
MST1	Macrophage Stimulating 1	Protein Coding	P26927
GZMB	Granzyme B	Protein Coding	P10144
KISS1	KiSS-1 Metastasis Suppressor	Protein Coding	Q15726
PDGFB	Platelet Derived Growth Factor Subunit B	Protein Coding	P01127
PDPK1	3-Phosphoinositide Dependent Protein Kinase 1	Protein Coding	O15530
CXCR3	C-X-C Motif Chemokine Receptor 3	Protein Coding	P49682
RHEB	Ras Homolog, MTORC1 Binding	Protein Coding	Q15382
ROR1	Receptor Tyrosine Kinase Like Orphan Receptor 1	Protein Coding	Q01973
TJP2	Tight Junction Protein 2	Protein Coding	Q9UDY2
EHMT2	Euchromatic Histone Lysine Methyltransferase 2	Protein Coding	Q96KQ7
BIRC2	Baculoviral IAP Repeat Containing 2	Protein Coding	Q13490
EPO	Erythropoietin	Protein Coding	P01588
PLAG1	PLAG1 Zinc Finger	Protein Coding	Q6DJT9
PRKCB	Protein Kinase C Beta	Protein Coding	P05771
FGF19	Fibroblast Growth Factor 19	Protein Coding	O95750
NTF3	Neurotrophin 3	Protein Coding	P20783
EEF1G	Eukaryotic Translation Elongation Factor 1 Gamma	Protein Coding	P26641
SLC7A5	Solute Carrier Family 7 Member 5	Protein Coding	Q01650
ADA	Adenosine Deaminase	Protein Coding	P00813
IL24	Interleukin 24	Protein Coding	Q13007
GPER1	G Protein-Coupled Estrogen Receptor 1	Protein Coding	Q99527
ZNF276	Zinc Finger Protein 276	Protein Coding	Q8N554
TNFRSF1B	TNF Receptor Superfamily Member 1B	Protein Coding	P20333
PRKD2	Protein Kinase D2	Protein Coding	Q9BZL6
PPIA	Peptidylprolyl Isomerase A	Protein Coding	P62937
EDN1	Endothelin 1	Protein Coding	P05305
WDR19	WD Repeat Domain 19	Protein Coding	Q8NEZ3
CEP290	Centrosomal Protein 290	Protein Coding	O15078
CEACAM1	CEA Cell Adhesion Molecule 1	Protein Coding	P13688
ABCA1	ATP Binding Cassette Subfamily A Member 1	Protein Coding	O95477
FURIN	Furin, Paired Basic Amino Acid Cleaving Enzyme	Protein Coding	P09958
AQP1	Aquaporin 1 (Colton Blood Group)	Protein Coding	P29972
ID3	Inhibitor Of DNA Binding 3	Protein Coding	Q02535
KAT2B	Lysine Acetyltransferase 2B	Protein Coding	Q92831
TXNIP	Thioredoxin Interacting Protein	Protein Coding	Q9H3M7
DCN	Decorin	Protein Coding	P07585
MYB	MYB Proto-Oncogene, Transcription Factor	Protein Coding	P10242
ADAM17	ADAM Metallopeptidase Domain 17	Protein Coding	P78536
GAL	Galanin And GMAP Prepropeptide	Protein Coding	P22466
HLA-B	Major Histocompatibility Complex, Class I, B	Protein Coding	P01889
MUC17	Mucin 17, Cell Surface Associated	Protein Coding	Q685J3
LGALS4	Galectin 4	Protein Coding	P56470
SLX4	SLX4 Structure-Specific Endonuclease Subunit	Protein Coding	Q8IY92
RDX	Radixin	Protein Coding	P35241
SLC10A2	Solute Carrier Family 10 Member 2	Protein Coding	Q12908
RARS1	Arginyl-TRNA Synthetase 1	Protein Coding	P54136
SLC16A4	Solute Carrier Family 16 Member 4	Protein Coding	O15374
DCTN4	Dynactin Subunit 4	Protein Coding	Q9UJW0
IL13RA2	Interleukin 13 Receptor Subunit Alpha 2	Protein Coding	Q14627
SLPI	Secretory Leukocyte Peptidase Inhibitor	Protein Coding	P03973
DYRK1B	Dual Specificity Tyrosine Phosphorylation Regulated Kinase 1B	Protein Coding	Q9Y463
PFKFB3	6-Phosphofructo-2-Kinase/Fructose-2,6-Biphosphatase 3	Protein Coding	Q16875
ABCB5	ATP Binding Cassette Subfamily B Member 5	Protein Coding	Q2M3G0
TLR2	Toll Like Receptor 2	Protein Coding	O60603
CIB1	Calcium And Integrin Binding 1	Protein Coding	Q99828
RALB	RAS Like Proto-Oncogene B	Protein Coding	P11234
ABCC5	ATP Binding Cassette Subfamily C Member 5	Protein Coding	O15440
IFNB1	Interferon Beta 1	Protein Coding	P01574
FLNB	Filamin B	Protein Coding	O75369
ATF4	Activating Transcription Factor 4	Protein Coding	P18848
HSF1	Heat Shock Transcription Factor 1	Protein Coding	Q00613
ITGAM	Integrin Subunit Alpha M	Protein Coding	P11215
PDCD4	Programmed Cell Death 4	Protein Coding	Q53EL6
PKD2	Polycystin 2, Transient Receptor Potential Cation Channel	Protein Coding	Q13563
FOLH1	Folate Hydrolase 1	Protein Coding	Q04609
CTSL	Cathepsin L	Protein Coding	P07711
KCNN4	Potassium Calcium-Activated Channel Subfamily N Member 4	Protein Coding	O15554
CCNB2	Cyclin B2	Protein Coding	O95067
MDK	Midkine	Protein Coding	P21741
JUND	JunD Proto-Oncogene, AP-1 Transcription Factor Subunit	Protein Coding	P17535
CC2D2A	Coiled-Coil And C2 Domain Containing 2A	Protein Coding	Q9P2K1
SLC2A4	Solute Carrier Family 2 Member 4	Protein Coding	P14672
CENPF	Centromere Protein F	Protein Coding	P49454
KMT2A	Lysine Methyltransferase 2A	Protein Coding	Q03164
CAT	Catalase	Protein Coding	P04040
SMARCA2	SWI/SNF Related BAF Chromatin Remodeling Complex Subunit ATPase 2	Protein Coding	P51531
PML	PML Nuclear Body Scaffold	Protein Coding	P29590
PEG10	Paternally Expressed 10	Protein Coding	Q86TG7
NQO2	N-Ribosyldihydronicotinamide:Quinone Dehydrogenase 2	Protein Coding	P16083
VAV1	Vav Guanine Nucleotide Exchange Factor 1	Protein Coding	P15498
LGR5	Leucine Rich Repeat Containing G Protein-Coupled Receptor 5	Protein Coding	O75473
MMP15	Matrix Metallopeptidase 15	Protein Coding	P51511
SPAG1	Sperm Associated Antigen 1	Protein Coding	Q07617
PFN1	Profilin 1	Protein Coding	P07737
ITCH	Itchy E3 Ubiquitin Protein Ligase	Protein Coding	Q96J02
TRIM29	Tripartite Motif Containing 29	Protein Coding	Q14134
TNFRSF10C	TNF Receptor Superfamily Member 10c	Protein Coding	O14798
SDHAF2	Succinate Dehydrogenase Complex Assembly Factor 2	Protein Coding	Q9NX18
CCR6	C-C Motif Chemokine Receptor 6	Protein Coding	P51684
RARG	Retinoic Acid Receptor Gamma	Protein Coding	P13631
RACK1	Receptor For Activated C Kinase 1	Protein Coding	P63244
NEK2	NIMA Related Kinase 2	Protein Coding	P51955
TMPRSS4	Transmembrane Serine Protease 4	Protein Coding	Q9NRS4
F2	Coagulation Factor II, Thrombin	Protein Coding	P00734
TRAF3	TNF Receptor Associated Factor 3	Protein Coding	Q13114
TNFRSF11B	TNF Receptor Superfamily Member 11b	Protein Coding	O00300
SP3	Sp3 Transcription Factor	Protein Coding	Q02447
SFTPC	Surfactant Protein C	Protein Coding	P11686
ITGB6	Integrin Subunit Beta 6	Protein Coding	P18564
DDIT3	DNA Damage Inducible Transcript 3	Protein Coding	P35638
XPA	XPA, DNA Damage Recognition And Repair Factor	Protein Coding	P23025
AQP3	Aquaporin 3 (Gill Blood Group)	Protein Coding	Q92482
GDNF	Glial Cell Derived Neurotrophic Factor	Protein Coding	P39905
GFRA3	GDNF Family Receptor Alpha 3	Protein Coding	O60609
EREG	Epiregulin	Protein Coding	O14944
IL32	Interleukin 32	Protein Coding	P24001
PAH	Phenylalanine Hydroxylase	Protein Coding	P00439
GANAB	Glucosidase II Alpha Subunit	Protein Coding	Q14697
PTTG1	PTTG1 Regulator Of Sister Chromatid Separation, Securin	Protein Coding	O95997
PTPN13	Protein Tyrosine Phosphatase Non-Receptor Type 13	Protein Coding	Q12923
NOX4	NADPH Oxidase 4	Protein Coding	Q9NPH5
CEBPA	CCAAT Enhancer Binding Protein Alpha	Protein Coding	P49715
LGALS9	Galectin 9	Protein Coding	O00182
S100A10	S100 Calcium Binding Protein A10	Protein Coding	P60903
SGK1	Serum/Glucocorticoid Regulated Kinase 1	Protein Coding	O00141
HLA-DQA1	Major Histocompatibility Complex, Class II, DQ Alpha 1	Protein Coding	P01909
ANGPT1	Angiopoietin 1	Protein Coding	Q15389
CD28	CD28 Molecule	Protein Coding	P10747
HNRNPK	Heterogeneous Nuclear Ribonucleoprotein K	Protein Coding	P61978
PRKACA	Protein Kinase CAMP-Activated Catalytic Subunit Alpha	Protein Coding	P17612
LAMA5	Laminin Subunit Alpha 5	Protein Coding	O15230
C3	Complement C3	Protein Coding	P01024
NNMT	Nicotinamide N-Methyltransferase	Protein Coding	P40261
VCAN	Versican	Protein Coding	P13611
GIPC1	GIPC PDZ Domain Containing Family Member 1	Protein Coding	O14908
SELE	Selectin E	Protein Coding	P16581
SLC6A14	Solute Carrier Family 6 Member 14	Protein Coding	Q9UN76
CYP3A4	Cytochrome P450 Family 3 Subfamily A Member 4	Protein Coding	P08684
GRB7	Growth Factor Receptor Bound Protein 7	Protein Coding	Q14451
MMP8	Matrix Metallopeptidase 8	Protein Coding	P22894
TMEM127	Transmembrane Protein 127	Protein Coding	O75204
MTRR	5-Methyltetrahydrofolate-Homocysteine Methyltransferase Reductase	Protein Coding	Q9UBK8
COMP	Cartilage Oligomeric Matrix Protein	Protein Coding	P49747
JAK3	Janus Kinase 3	Protein Coding	P52333
PRDX2	Peroxiredoxin 2	Protein Coding	P32119
CCR2	C-C Motif Chemokine Receptor 2	Protein Coding	P41597
VCL	Vinculin	Protein Coding	P18206
GRN	Granulin Precursor	Protein Coding	P28799
MAGEA4	MAGE Family Member A4	Protein Coding	P43358
IL33	Interleukin 33	Protein Coding	O95760
GIP	Gastric Inhibitory Polypeptide	Protein Coding	P09681
MYH11	Myosin Heavy Chain 11	Protein Coding	P35749
NR1H2	Nuclear Receptor Subfamily 1 Group H Member 2	Protein Coding	P55055
EFEMP1	EGF Containing Fibulin Extracellular Matrix Protein 1	Protein Coding	Q12805
ABRAXAS1	Abraxas 1, BRCA1 A Complex Subunit	Protein Coding	Q6UWZ7
MMP10	Matrix Metallopeptidase 10	Protein Coding	P09238
CD47	CD47 Molecule	Protein Coding	Q08722
MAP3K5	Mitogen-Activated Protein Kinase Kinase Kinase 5	Protein Coding	Q99683
TG	Thyroglobulin	Protein Coding	P01266
SEMA3A	Semaphorin 3A	Protein Coding	Q14563
LIG1	DNA Ligase 1	Protein Coding	P18858
MAPKAPK2	MAPK Activated Protein Kinase 2	Protein Coding	P49137
MMP12	Matrix Metallopeptidase 12	Protein Coding	P39900
VCP	Valosin Containing Protein	Protein Coding	P55072
SLC17A5	Solute Carrier Family 17 Member 5	Protein Coding	Q9NRA2
CX3CR1	C-X3-C Motif Chemokine Receptor 1	Protein Coding	P49238
GAS6	Growth Arrest Specific 6	Protein Coding	Q14393
RARA	Retinoic Acid Receptor Alpha	Protein Coding	P10276
LTF	Lactotransferrin	Protein Coding	P02788
HLA-G	Major Histocompatibility Complex, Class I, G	Protein Coding	P17693
LYN	LYN Proto-Oncogene, Src Family Tyrosine Kinase	Protein Coding	P07948
RUNX1	RUNX Family Transcription Factor 1	Protein Coding	Q01196
CLDN3	Claudin 3	Protein Coding	O15551
SLC2A3	Solute Carrier Family 2 Member 3	Protein Coding	P11169
ALPP	Alkaline Phosphatase, Placental	Protein Coding	P05187
IGF2BP2	Insulin Like Growth Factor 2 MRNA Binding Protein 2	Protein Coding	Q9Y6M1
MCM2	Minichromosome Maintenance Complex Component 2	Protein Coding	P49736
HNRNPA2B1	Heterogeneous Nuclear Ribonucleoprotein A2/B1	Protein Coding	P22626
A4GNT	Alpha-1,4-N-Acetylglucosaminyltransferase	Protein Coding	Q9UNA3
SOD3	Superoxide Dismutase 3	Protein Coding	P08294
DNAH8	Dynein Axonemal Heavy Chain 8	Protein Coding	Q96JB1
ABLIM2	Actin Binding LIM Protein Family Member 2	Protein Coding	Q6H8Q1
SI	Sucrase-Isomaltase	Protein Coding	P14410
LTA	Lymphotoxin Alpha	Protein Coding	P01374
KIF12	Kinesin Family Member 12	Protein Coding	Q96FN5
YBX1	Y-Box Binding Protein 1	Protein Coding	P67809
TMPRSS2	Transmembrane Serine Protease 2	Protein Coding	O15393
CAV2	Caveolin 2	Protein Coding	P51636
NCOR1	Nuclear Receptor Corepressor 1	Protein Coding	O75376
IL6ST	Interleukin 6 Cytokine Family Signal Transducer	Protein Coding	P40189
H2AX	H2A.X Variant Histone	Protein Coding	P16104
DIRAS3	DIRAS Family GTPase 3	Protein Coding	O95661
LGALS3BP	Galectin 3 Binding Protein	Protein Coding	Q08380
CHD1	Chromodomain Helicase DNA Binding Protein 1	Protein Coding	O14646
HDGF	Heparin Binding Growth Factor	Protein Coding	P51858
PTCH2	Patched 2	Protein Coding	Q9Y6C5
CSTA	Cystatin A	Protein Coding	P01040
IGFBP1	Insulin Like Growth Factor Binding Protein 1	Protein Coding	P08833
SULF1	Sulfatase 1	Protein Coding	Q8IWU6
MT2A	Metallothionein 2A	Protein Coding	P02795
ELK1	ETS Transcription Factor ELK1	Protein Coding	P19419
GATA2	GATA Binding Protein 2	Protein Coding	P23769
SLC9A1	Solute Carrier Family 9 Member A1	Protein Coding	P19634
FOLR1	Folate Receptor Alpha	Protein Coding	P15328
NT5E	5'-Nucleotidase Ecto	Protein Coding	P21589
ELF3	E74 Like ETS Transcription Factor 3	Protein Coding	P78545
ZNF146	Zinc Finger Protein 146	Protein Coding	Q15072
DNASE1	Deoxyribonuclease 1	Protein Coding	P24855
ISG15	ISG15 Ubiquitin Like Modifier	Protein Coding	P05161
CDH13	Cadherin 13	Protein Coding	P55290
SFRP1	Secreted Frizzled Related Protein 1	Protein Coding	Q8N474
PRL	Prolactin	Protein Coding	P01236
GNAQ	G Protein Subunit Alpha Q	Protein Coding	P50148
TACR1	Tachykinin Receptor 1	Protein Coding	P25103
CEBPB	CCAAT Enhancer Binding Protein Beta	Protein Coding	P17676
THY1	Thy-1 Cell Surface Antigen	Protein Coding	P04216
CXCL5	C-X-C Motif Chemokine Ligand 5	Protein Coding	P42830
TMSB10	Thymosin Beta 10	Protein Coding	P63313
PODXL	Podocalyxin Like	Protein Coding	O00592
TUBB	Tubulin Beta Class I	Protein Coding	P07437
E2F3	E2F Transcription Factor 3	Protein Coding	O00716
UPF1	UPF1 RNA Helicase And ATPase	Protein Coding	Q92900
PRDX1	Peroxiredoxin 1	Protein Coding	Q06830
COPA	COPI Coat Complex Subunit Alpha	Protein Coding	P53621
AMBP	Alpha-1-Microglobulin/Bikunin Precursor	Protein Coding	P02760
LRP5	LDL Receptor Related Protein 5	Protein Coding	O75197
CCNE2	Cyclin E2	Protein Coding	O96020
PIK3C3	Phosphatidylinositol 3-Kinase Catalytic Subunit Type 3	Protein Coding	Q8NEB9
ALDH9A1	Aldehyde Dehydrogenase 9 Family Member A1	Protein Coding	P49189
PROK1	Prokineticin 1	Protein Coding	P58294
IHH	Indian Hedgehog Signaling Molecule	Protein Coding	Q14623
IL7R	Interleukin 7 Receptor	Protein Coding	P16871
PSMB8	Proteasome 20S Subunit Beta 8	Protein Coding	P28062
TSPAN8	Tetraspanin 8	Protein Coding	P19075
CXADR	CXADR Ig-Like Cell Adhesion Molecule	Protein Coding	P78310
SRA1	Steroid Receptor RNA Activator 1	Protein Coding	Q9HD15
EPHA4	EPH Receptor A4	Protein Coding	P54764
ELOC	Elongin C	Protein Coding	Q15369
ACVRL1	Activin A Receptor Like Type 1	Protein Coding	P37023
PRDX5	Peroxiredoxin 5	Protein Coding	P30044
E2F4	E2F Transcription Factor 4	Protein Coding	Q16254
XBP1	X-Box Binding Protein 1	Protein Coding	P17861
PTGES	Prostaglandin E Synthase	Protein Coding	O14684
TRPV6	Transient Receptor Potential Cation Channel Subfamily V Member 6	Protein Coding	Q9H1D0
ACE2	Angiotensin Converting Enzyme 2	Protein Coding	Q9BYF1
PDK1	Pyruvate Dehydrogenase Kinase 1	Protein Coding	Q15118
BCAR1	BCAR1 Scaffold Protein, Cas Family Member	Protein Coding	P56945
PTGER4	Prostaglandin E Receptor 4	Protein Coding	P35408
DMBT1	Deleted In Malignant Brain Tumors 1	Protein Coding	Q9UGM3
EIF2AK2	Eukaryotic Translation Initiation Factor 2 Alpha Kinase 2	Protein Coding	P19525
IFNA2	Interferon Alpha 2	Protein Coding	P01563
EPB41L3	Erythrocyte Membrane Protein Band 4.1 Like 3	Protein Coding	Q9Y2J2
PIWIL1	Piwi Like RNA-Mediated Gene Silencing 1	Protein Coding	Q96J94
XRCC5	X-Ray Repair Cross Complementing 5	Protein Coding	P13010
IRAK1	Interleukin 1 Receptor Associated Kinase 1	Protein Coding	P51617
CBL	Cbl Proto-Oncogene	Protein Coding	P22681
RNASEL	Ribonuclease L	Protein Coding	Q05823
SREBF1	Sterol Regulatory Element Binding Transcription Factor 1	Protein Coding	P36956
CD276	CD276 Molecule	Protein Coding	Q5ZPR3
SMIM31	Small Integral Membrane Protein 31	Protein Coding	A0A1B0GVY4
PAF1	PAF1 Homolog, Paf1/RNA Polymerase II Complex Component	Protein Coding	Q8N7H5
RUNX2	RUNX Family Transcription Factor 2	Protein Coding	Q13950
FGFBP1	Fibroblast Growth Factor Binding Protein 1	Protein Coding	Q14512
STAT6	Signal Transducer And Activator Of Transcription 6	Protein Coding	P42226
SLC4A4	Solute Carrier Family 4 Member 4	Protein Coding	Q9Y6R1
IGFBP4	Insulin Like Growth Factor Binding Protein 4	Protein Coding	P22692
SLC9A3	Solute Carrier Family 9 Member A3	Protein Coding	P48764
AZGP1	Alpha-2-Glycoprotein 1, Zinc-Binding	Protein Coding	P25311
IGFBP5	Insulin Like Growth Factor Binding Protein 5	Protein Coding	P24593
NODAL	Nodal Growth Differentiation Factor	Protein Coding	Q96S42
SLC1A5	Solute Carrier Family 1 Member 5	Protein Coding	Q15758
ABL1	ABL Proto-Oncogene 1, Non-Receptor Tyrosine Kinase	Protein Coding	P00519
PTH1R	Parathyroid Hormone 1 Receptor	Protein Coding	Q03431
RINT1	RAD50 Interactor 1	Protein Coding	Q6NUQ1
LMNB1	Lamin B1	Protein Coding	P20700
EXT2	Exostosin Glycosyltransferase 2	Protein Coding	Q93063
LEPR	Leptin Receptor	Protein Coding	P48357
MSMB	Microseminoprotein Beta	Protein Coding	P08118
NTF4	Neurotrophin 4	Protein Coding	P34130
SNCG	Synuclein Gamma	Protein Coding	O76070
PXDN	Peroxidasin	Protein Coding	Q92626
HOXB2	Homeobox B2	Protein Coding	P14652
TSG101	Tumor Susceptibility 101	Protein Coding	Q99816
TOPBP1	DNA Topoisomerase II Binding Protein 1	Protein Coding	Q92547
CLIC1	Chloride Intracellular Channel 1	Protein Coding	O00299
DCLK1	Doublecortin Like Kinase 1	Protein Coding	O15075
CYP2D6	Cytochrome P450 Family 2 Subfamily D Member 6 (Gene/Pseudogene)	Protein Coding	P10635
PLA2G4A	Phospholipase A2 Group IVA	Protein Coding	P47712
BGLAP	Bone Gamma-Carboxyglutamate Protein	Protein Coding	P02818
MAP2K3	Mitogen-Activated Protein Kinase Kinase 3	Protein Coding	P46734
RAD54B	RAD54 Homolog B	Protein Coding	Q9Y620
KDM4B	Lysine Demethylase 4B	Protein Coding	O94953
TIGIT	T Cell Immunoreceptor With Ig And ITIM Domains	Protein Coding	Q495A1
SFTPD	Surfactant Protein D	Protein Coding	P35247
SKI	SKI Proto-Oncogene	Protein Coding	P12755
PLD1	Phospholipase D1	Protein Coding	Q13393
CP	Ceruloplasmin	Protein Coding	P00450
TCF4	Transcription Factor 4	Protein Coding	P15884
PLXNA1	Plexin A1	Protein Coding	Q9UIW2
HNRNPA1	Heterogeneous Nuclear Ribonucleoprotein A1	Protein Coding	P09651
CD163	CD163 Molecule	Protein Coding	Q86VB7
AP2S1	Adaptor Related Protein Complex 2 Subunit Sigma 1	Protein Coding	P53680
SPOCK1	SPARC (Osteonectin), Cwcv And Kazal Like Domains Proteoglycan 1	Protein Coding	Q08629
CEMIP	Cell Migration Inducing Hyaluronidase 1	Protein Coding	Q8WUJ3
SIN3A	SIN3 Transcription Regulator Family Member A	Protein Coding	Q96ST3
LATS2	Large Tumor Suppressor Kinase 2	Protein Coding	Q9NRM7
TAGLN2	Transgelin 2	Protein Coding	P37802
HSPA9	Heat Shock Protein Family A (Hsp70) Member 9	Protein Coding	P38646
ACVR2A	Activin A Receptor Type 2A	Protein Coding	P27037
SLC25A13	Solute Carrier Family 25 Member 13	Protein Coding	Q9UJS0
DFFA	DNA Fragmentation Factor Subunit Alpha	Protein Coding	O00273
TERF1	Telomeric Repeat Binding Factor 1	Protein Coding	P54274
THBS2	Thrombospondin 2	Protein Coding	P35442
APAF1	Apoptotic Peptidase Activating Factor 1	Protein Coding	O14727
PLCG1	Phospholipase C Gamma 1	Protein Coding	P19174
MATK	Megakaryocyte-Associated Tyrosine Kinase	Protein Coding	P42679
PCLAF	PCNA Clamp Associated Factor	Protein Coding	Q15004
PTH	Parathyroid Hormone	Protein Coding	P01270
LTB4R	Leukotriene B4 Receptor	Protein Coding	Q15722
ROR2	Receptor Tyrosine Kinase Like Orphan Receptor 2	Protein Coding	Q01974
UGT1A1	UDP Glucuronosyltransferase Family 1 Member A1	Protein Coding	P22309
IL5	Interleukin 5	Protein Coding	P05113
RAN	RAN, Member RAS Oncogene Family	Protein Coding	P62826
SIX1	SIX Homeobox 1	Protein Coding	Q15475
MGAT4A	Alpha-1,3-Mannosyl-Glycoprotein 4-Beta-N-Acetylglucosaminyltransferase A	Protein Coding	Q9UM21
IRF2	Interferon Regulatory Factor 2	Protein Coding	P14316
SMAD6	SMAD Family Member 6	Protein Coding	O43541
NAMPT	Nicotinamide Phosphoribosyltransferase	Protein Coding	P43490
CRTC1	CREB Regulated Transcription Coactivator 1	Protein Coding	Q6UUV9
H3-4	H3.4 Histone, Cluster Member	Protein Coding	Q16695
SFTPB	Surfactant Protein B	Protein Coding	P07988
LUM	Lumican	Protein Coding	P51884
IL22	Interleukin 22	Protein Coding	Q9GZX6
IL4R	Interleukin 4 Receptor	Protein Coding	P24394
TRAF6	TNF Receptor Associated Factor 6	Protein Coding	Q9Y4K3
UHRF1	Ubiquitin Like With PHD And Ring Finger Domains 1	Protein Coding	Q96T88
REST	RE1 Silencing Transcription Factor	Protein Coding	Q13127
PRKAA2	Protein Kinase AMP-Activated Catalytic Subunit Alpha 2	Protein Coding	P54646
ATF2	Activating Transcription Factor 2	Protein Coding	P15336
PPP2R2A	Protein Phosphatase 2 Regulatory Subunit Balpha	Protein Coding	P63151
PXDNL	Peroxidasin Like	Protein Coding	A1KZ92
H1-0	H1.0 Linker Histone	Protein Coding	P07305
MT1E	Metallothionein 1E	Protein Coding	P04732
F2R	Coagulation Factor II Thrombin Receptor	Protein Coding	P25116
ANXA10	Annexin A10	Protein Coding	Q9UJ72
CTTN	Cortactin	Protein Coding	Q14247
ROBO1	Roundabout Guidance Receptor 1	Protein Coding	Q9Y6N7
STAT5B	Signal Transducer And Activator Of Transcription 5B	Protein Coding	P51692
PNPLA2	Patatin Like Phospholipase Domain Containing 2	Protein Coding	Q96AD5
AGT	Angiotensinogen	Protein Coding	P01019
E2F2	E2F Transcription Factor 2	Protein Coding	Q14209
ARHGEF15	Rho Guanine Nucleotide Exchange Factor 15	Protein Coding	O94989
THADA	THADA Armadillo Repeat Containing	Protein Coding	Q6YHU6
MAPK8IP1	Mitogen-Activated Protein Kinase 8 Interacting Protein 1	Protein Coding	Q9UQF2
LIPC	Lipase C, Hepatic Type	Protein Coding	P11150
CCL4	C-C Motif Chemokine Ligand 4	Protein Coding	P13236
IL12A	Interleukin 12A	Protein Coding	P29459
WNT7B	Wnt Family Member 7B	Protein Coding	P56706
PIM1	Pim-1 Proto-Oncogene, Serine/Threonine Kinase	Protein Coding	P11309
IGFBP7	Insulin Like Growth Factor Binding Protein 7	Protein Coding	Q16270
CKS1B	CDC28 Protein Kinase Regulatory Subunit 1B	Protein Coding	P61024
H3-5	H3.5 Histone	Protein Coding	Q6NXT2
ETV6	ETS Variant Transcription Factor 6	Protein Coding	P41212
MYH9	Myosin Heavy Chain 9	Protein Coding	P35579
TFPI2	Tissue Factor Pathway Inhibitor 2	Protein Coding	P48307
TFRC	Transferrin Receptor	Protein Coding	P02786
HSPG2	Heparan Sulfate Proteoglycan 2	Protein Coding	P98160
MSX2	Msh Homeobox 2	Protein Coding	P35548
MXI1	MAX Interactor 1, Dimerization Protein	Protein Coding	P50539
HHIP	Hedgehog Interacting Protein	Protein Coding	Q96QV1
H3C13	H3 Clustered Histone 13	Protein Coding	Q71DI3
UCHL1	Ubiquitin C-Terminal Hydrolase L1	Protein Coding	P09936
FLT3	Fms Related Receptor Tyrosine Kinase 3	Protein Coding	P36888
LOXL2	Lysyl Oxidase Like 2	Protein Coding	Q9Y4K0
HOXB7	Homeobox B7	Protein Coding	P09629
EGLN3	Egl-9 Family Hypoxia Inducible Factor 3	Protein Coding	Q9H6Z9
CELA3A	Chymotrypsin Like Elastase 3A	Protein Coding	P09093
PTPN6	Protein Tyrosine Phosphatase Non-Receptor Type 6	Protein Coding	P29350
AFAP1	Actin Filament Associated Protein 1	Protein Coding	Q8N556
CD14	CD14 Molecule	Protein Coding	P08571
CCL28	C-C Motif Chemokine Ligand 28	Protein Coding	Q9NRJ3
SPINT1	Serine Peptidase Inhibitor, Kunitz Type 1	Protein Coding	O43278
BCL10	BCL10 Immune Signaling Adaptor	Protein Coding	O95999
NEK9	NIMA Related Kinase 9	Protein Coding	Q8TD19
GHR	Growth Hormone Receptor	Protein Coding	P10912
TIE1	Tyrosine Kinase With Immunoglobulin Like And EGF Like Domains 1	Protein Coding	P35590
CCL3	C-C Motif Chemokine Ligand 3	Protein Coding	P10147
GFRA1	GDNF Family Receptor Alpha 1	Protein Coding	P56159
APOA1	Apolipoprotein A1	Protein Coding	P02647
LIN28B	Lin-28 Homolog B	Protein Coding	Q6ZN17
OGFR	Opioid Growth Factor Receptor	Protein Coding	Q9NZT2
FAM3C	FAM3 Metabolism Regulating Signaling Molecule C	Protein Coding	Q92520
H3-7	H3.7 Histone (Putative)	Protein Coding	Q5TEC6
AKAP1	A-Kinase Anchoring Protein 1	Protein Coding	Q92667
H3-3B	H3.3 Histone B	Protein Coding	P84243
DLL1	Delta Like Canonical Notch Ligand 1	Protein Coding	O00548
DCC	DCC Netrin 1 Receptor	Protein Coding	P43146
RREB1	Ras Responsive Element Binding Protein 1	Protein Coding	Q92766
GNRH1	Gonadotropin Releasing Hormone 1	Protein Coding	P01148
RPSA	Ribosomal Protein SA	Protein Coding	P08865
P4HB	Prolyl 4-Hydroxylase Subunit Beta	Protein Coding	P07237
OCLN	Occludin	Protein Coding	Q16625
LSP1	Lymphocyte Specific Protein 1	Protein Coding	P33241
RBPJ	Recombination Signal Binding Protein For Immunoglobulin Kappa J Region	Protein Coding	Q06330
NKX3-1	NK3 Homeobox 1	Protein Coding	Q99801
SLC5A1	Solute Carrier Family 5 Member 1	Protein Coding	P13866
BBC3	BCL2 Binding Component 3	Protein Coding	Q96PG8
FBP1	Fructose-Bisphosphatase 1	Protein Coding	P09467
VSIR	V-Set Immunoregulatory Receptor	Protein Coding	Q9H7M9
CD74	CD74 Molecule	Protein Coding	P04233
BIK	BCL2 Interacting Killer	Protein Coding	Q13323
MCM7	Minichromosome Maintenance Complex Component 7	Protein Coding	P33993
CTCF	CCCTC-Binding Factor	Protein Coding	P49711
SATB2	SATB Homeobox 2	Protein Coding	Q9UPW6
AKR1C3	Aldo-Keto Reductase Family 1 Member C3	Protein Coding	P42330
HEATR1	HEAT Repeat Containing 1	Protein Coding	Q9H583
LAMB3	Laminin Subunit Beta 3	Protein Coding	Q13751
GRM8	Glutamate Metabotropic Receptor 8	Protein Coding	O00222
SIK2	Salt Inducible Kinase 2	Protein Coding	Q9H0K1
ENPP2	Ectonucleotide Pyrophosphatase/Phosphodiesterase 2	Protein Coding	Q13822
TBX4	T-Box Transcription Factor 4	Protein Coding	P57082
ASNS	Asparagine Synthetase (Glutamine-Hydrolyzing)	Protein Coding	P08243
ARNT	Aryl Hydrocarbon Receptor Nuclear Translocator	Protein Coding	P27540
SPARCL1	SPARC Like 1	Protein Coding	Q14515
TCHP	Trichoplein Keratin Filament Binding	Protein Coding	Q9BT92
INHA	Inhibin Subunit Alpha	Protein Coding	P05111
YWHAZ	Tyrosine 3-Monooxygenase/Tryptophan 5-Monooxygenase Activation Protein Zeta	Protein Coding	P63104
HSPA1B	Heat Shock Protein Family A (Hsp70) Member 1B	Protein Coding	P0DMV9
CX3CL1	C-X3-C Motif Chemokine Ligand 1	Protein Coding	P78423
NR1I2	Nuclear Receptor Subfamily 1 Group I Member 2	Protein Coding	O75469
SMPD1	Sphingomyelin Phosphodiesterase 1	Protein Coding	P17405
ACLY	ATP Citrate Lyase	Protein Coding	P53396
DNAH11	Dynein Axonemal Heavy Chain 11	Protein Coding	Q96DT5
SKIL	SKI Like Proto-Oncogene	Protein Coding	P12757
SMAD1	SMAD Family Member 1	Protein Coding	Q15797
APPL1	Adaptor Protein, Phosphotyrosine Interacting With PH Domain And Leucine Zipper 1	Protein Coding	Q9UKG1
NCL	Nucleolin	Protein Coding	P19338
PRMT1	Protein Arginine Methyltransferase 1	Protein Coding	Q99873
GPR161	G Protein-Coupled Receptor 161	Protein Coding	Q8N6U8
KRT13	Keratin 13	Protein Coding	P13646
COMT	Catechol-O-Methyltransferase	Protein Coding	P21964
NR4A1	Nuclear Receptor Subfamily 4 Group A Member 1	Protein Coding	P22736
FABP6	Fatty Acid Binding Protein 6	Protein Coding	P51161
CD46	CD46 Molecule	Protein Coding	P15529
MADD	MAP Kinase Activating Death Domain	Protein Coding	Q8WXG6
IQSEC1	IQ Motif And Sec7 Domain ArfGEF 1	Protein Coding	Q6DN90
COL11A1	Collagen Type XI Alpha 1 Chain	Protein Coding	P12107
KLRK1	Killer Cell Lectin Like Receptor K1	Protein Coding	P26718
ANXA11	Annexin A11	Protein Coding	P50995
NSD1	Nuclear Receptor Binding SET Domain Protein 1	Protein Coding	Q96L73
CDK5	Cyclin Dependent Kinase 5	Protein Coding	Q00535
SRP19	Signal Recognition Particle 19	Protein Coding	P09132
KLF12	KLF Transcription Factor 12	Protein Coding	Q9Y4X4
HADHA	Hydroxyacyl-CoA Dehydrogenase Trifunctional Multienzyme Complex Subunit Alpha	Protein Coding	P40939
PRDX6	Peroxiredoxin 6	Protein Coding	P30041
DKC1	Dyskerin Pseudouridine Synthase 1	Protein Coding	O60832
NOS3	Nitric Oxide Synthase 3	Protein Coding	P29474
NUPR1	Nuclear Protein 1, Transcriptional Regulator	Protein Coding	O60356
WNT2	Wnt Family Member 2	Protein Coding	P09544
BICC1	BicC Family RNA Binding Protein 1	Protein Coding	Q9H694
S100B	S100 Calcium Binding Protein B	Protein Coding	P04271
PFKFB4	6-Phosphofructo-2-Kinase/Fructose-2,6-Biphosphatase 4	Protein Coding	Q16877
MED1	Mediator Complex Subunit 1	Protein Coding	Q15648
DUSP1	Dual Specificity Phosphatase 1	Protein Coding	P28562
GCNT1	Glucosaminyl (N-Acetyl) Transferase 1	Protein Coding	Q02742
CD63	CD63 Molecule	Protein Coding	P08962
MCPH1	Microcephalin 1	Protein Coding	Q8NEM0
TCTN1	Tectonic Family Member 1	Protein Coding	Q2MV58
DES	Desmin	Protein Coding	P17661
MMP26	Matrix Metallopeptidase 26	Protein Coding	Q9NRE1
NCOR2	Nuclear Receptor Corepressor 2	Protein Coding	Q9Y618
ING1	Inhibitor Of Growth Family Member 1	Protein Coding	Q9UK53
CDC25B	Cell Division Cycle 25B	Protein Coding	P30305
H3C12	H3 Clustered Histone 12	Protein Coding	P68431
PON1	Paraoxonase 1	Protein Coding	P27169
HNRNPC	Heterogeneous Nuclear Ribonucleoprotein C	Protein Coding	P07910
XDH	Xanthine Dehydrogenase	Protein Coding	P47989
KISS1R	KISS1 Receptor	Protein Coding	Q969F8
CTSG	Cathepsin G	Protein Coding	P08311
PNP	Purine Nucleoside Phosphorylase	Protein Coding	P00491
ADAM9	ADAM Metallopeptidase Domain 9	Protein Coding	Q13443
SUPT7L	SPT7 Like, STAGA Complex Subunit Gamma	Protein Coding	O94864
CXCL9	C-X-C Motif Chemokine Ligand 9	Protein Coding	Q07325
DSP	Desmoplakin	Protein Coding	P15924
PRKCI	Protein Kinase C Iota	Protein Coding	P41743
SMARCC2	SWI/SNF Related BAF Chromatin Remodeling Complex Subunit C2	Protein Coding	Q8TAQ2
ANGPTL4	Angiopoietin Like 4	Protein Coding	Q9BY76
ITGA1	Integrin Subunit Alpha 1	Protein Coding	P56199
GLI2	GLI Family Zinc Finger 2	Protein Coding	P10070
G6PD	Glucose-6-Phosphate Dehydrogenase	Protein Coding	P11413
MT1X	Metallothionein 1X	Protein Coding	P80297
SOX4	SRY-Box Transcription Factor 4	Protein Coding	Q06945
USP1	Ubiquitin Specific Peptidase 1	Protein Coding	O94782
DVL2	Dishevelled Segment Polarity Protein 2	Protein Coding	O14641
MMUT	Methylmalonyl-CoA Mutase	Protein Coding	P22033
TLR9	Toll Like Receptor 9	Protein Coding	Q9NR96
MAD2L1	Mitotic Arrest Deficient 2 Like 1	Protein Coding	Q13257
YTHDC2	YTH N6-Methyladenosine RNA Binding Protein C2	Protein Coding	Q9H6S0
TEAD1	TEA Domain Transcription Factor 1	Protein Coding	P28347
DNAH5	Dynein Axonemal Heavy Chain 5	Protein Coding	Q8TE73
MICA	MHC Class I Polypeptide-Related Sequence A	Protein Coding	Q29983
GSK3A	Glycogen Synthase Kinase 3 Alpha	Protein Coding	P49840
BHLHE41	Basic Helix-Loop-Helix Family Member E41	Protein Coding	Q9C0J9
CRABP2	Cellular Retinoic Acid Binding Protein 2	Protein Coding	P29373
TMSB4X	Thymosin Beta 4 X-Linked	Protein Coding	P62328
ERG	ETS Transcription Factor ERG	Protein Coding	P11308
PDIA3	Protein Disulfide Isomerase Family A Member 3	Protein Coding	P30101
NRTN	Neurturin	Protein Coding	Q99748
MAPK9	Mitogen-Activated Protein Kinase 9	Protein Coding	P45984
ZFHX3	Zinc Finger Homeobox 3	Protein Coding	Q15911
SPHK1	Sphingosine Kinase 1	Protein Coding	Q9NYA1
MTDH	Metadherin	Protein Coding	Q86UE4
DNAI1	Dynein Axonemal Intermediate Chain 1	Protein Coding	Q9UI46
MT1G	Metallothionein 1G	Protein Coding	P13640
HDAC3	Histone Deacetylase 3	Protein Coding	O15379
CACNA1H	Calcium Voltage-Gated Channel Subunit Alpha1 H	Protein Coding	O95180
CD68	CD68 Molecule	Protein Coding	P34810
CYP24A1	Cytochrome P450 Family 24 Subfamily A Member 1	Protein Coding	Q07973
RAP1A	RAP1A, Member Of RAS Oncogene Family	Protein Coding	P62834
UBE2I	Ubiquitin Conjugating Enzyme E2 I	Protein Coding	P63279
FBXO32	F-Box Protein 32	Protein Coding	Q969P5
HOXA10	Homeobox A10	Protein Coding	P31260
VWF	Von Willebrand Factor	Protein Coding	P04275
NR3C1	Nuclear Receptor Subfamily 3 Group C Member 1	Protein Coding	P04150
RPGR	Retinitis Pigmentosa GTPase Regulator	Protein Coding	Q92834
MGAT4B	Alpha-1,3-Mannosyl-Glycoprotein 4-Beta-N-Acetylglucosaminyltransferase B	Protein Coding	Q9UQ53
CD151	CD151 Molecule (Raph Blood Group)	Protein Coding	P48509
GUCY2C	Guanylate Cyclase 2C	Protein Coding	P25092
FLNA	Filamin A	Protein Coding	P21333
PHGDH	Phosphoglycerate Dehydrogenase	Protein Coding	O43175
OSM	Oncostatin M	Protein Coding	P13725
DCTD	DCMP Deaminase	Protein Coding	P32321
HGFAC	HGF Activator	Protein Coding	Q04756
DHFR	Dihydrofolate Reductase	Protein Coding	P00374
CDH5	Cadherin 5	Protein Coding	P33151
MUC13	Mucin 13, Cell Surface Associated	Protein Coding	Q9H3R2
EPHA7	EPH Receptor A7	Protein Coding	Q15375
GLRX	Glutaredoxin	Protein Coding	P35754
KLK10	Kallikrein Related Peptidase 10	Protein Coding	O43240
WFDC2	WAP Four-Disulfide Core Domain 2	Protein Coding	Q14508
ACTN1	Actinin Alpha 1	Protein Coding	P12814
FOXP1	Forkhead Box P1	Protein Coding	Q9H334
LRP1	LDL Receptor Related Protein 1	Protein Coding	Q07954
CCL22	C-C Motif Chemokine Ligand 22	Protein Coding	O00626
ERCC5	ERCC Excision Repair 5, Endonuclease	Protein Coding	P28715
HPGD	15-Hydroxyprostaglandin Dehydrogenase	Protein Coding	P15428
TUBA1B	Tubulin Alpha 1b	Protein Coding	P68363
ARPC1A	Actin Related Protein 2/3 Complex Subunit 1A	Protein Coding	Q92747
MYO18A	Myosin XVIIIA	Protein Coding	Q92614
RNH1	Ribonuclease/Angiogenin Inhibitor 1	Protein Coding	P13489
HOXB9	Homeobox B9	Protein Coding	P17482
MAG	Myelin Associated Glycoprotein	Protein Coding	P20916
ACACA	Acetyl-CoA Carboxylase Alpha	Protein Coding	Q13085
NFATC2	Nuclear Factor Of Activated T Cells 2	Protein Coding	Q13469
DLL4	Delta Like Canonical Notch Ligand 4	Protein Coding	Q9NR61
LAMP1	Lysosomal Associated Membrane Protein 1	Protein Coding	P11279
POLB	DNA Polymerase Beta	Protein Coding	P06746
FOXF1	Forkhead Box F1	Protein Coding	Q12946
PPARD	Peroxisome Proliferator Activated Receptor Delta	Protein Coding	Q03181
SLC7A11	Solute Carrier Family 7 Member 11	Protein Coding	Q9UPY5
PHB2	Prohibitin 2	Protein Coding	Q99623
SSTR3	Somatostatin Receptor 3	Protein Coding	P32745
ANXA4	Annexin A4	Protein Coding	P09525
FGF21	Fibroblast Growth Factor 21	Protein Coding	Q9NSA1
IFT172	Intraflagellar Transport 172	Protein Coding	Q9UG01
SELL	Selectin L	Protein Coding	P14151
COL5A1	Collagen Type V Alpha 1 Chain	Protein Coding	P20908
KLC1	Kinesin Light Chain 1	Protein Coding	Q07866
BCL2A1	BCL2 Related Protein A1	Protein Coding	Q16548
CXCL14	C-X-C Motif Chemokine Ligand 14	Protein Coding	O95715
ERN1	Endoplasmic Reticulum To Nucleus Signaling 1	Protein Coding	O75460
PC	Pyruvate Carboxylase	Protein Coding	P11498
NOTCH4	Notch Receptor 4	Protein Coding	Q99466
FAM83A	Family With Sequence Similarity 83 Member A	Protein Coding	Q86UY5
EIF2S1	Eukaryotic Translation Initiation Factor 2 Subunit Alpha	Protein Coding	P05198
PRKCSH	PRKCSH Beta Subunit Of Glucosidase II	Protein Coding	P14314
CDCP1	CUB Domain Containing Protein 1	Protein Coding	Q9H5V8
HLA-C	Major Histocompatibility Complex, Class I, C	Protein Coding	P10321
AOC1	Amine Oxidase Copper Containing 1	Protein Coding	P19801
GATA1	GATA Binding Protein 1	Protein Coding	P15976
MMP16	Matrix Metallopeptidase 16	Protein Coding	P51512
ASS1	Argininosuccinate Synthase 1	Protein Coding	P00966
FGF4	Fibroblast Growth Factor 4	Protein Coding	P08620
ITGB7	Integrin Subunit Beta 7	Protein Coding	P26010
PDIA2	Protein Disulfide Isomerase Family A Member 2	Protein Coding	Q13087
ADRB1	Adrenoceptor Beta 1	Protein Coding	P08588
AKR1B10	Aldo-Keto Reductase Family 1 Member B10	Protein Coding	O60218
S100A1	S100 Calcium Binding Protein A1	Protein Coding	P23297
CCR1	C-C Motif Chemokine Receptor 1	Protein Coding	P32246
KNG1	Kininogen 1	Protein Coding	P01042
CYP27B1	Cytochrome P450 Family 27 Subfamily B Member 1	Protein Coding	O15528
WNT3A	Wnt Family Member 3A	Protein Coding	P56704
CD55	CD55 Molecule (Cromer Blood Group)	Protein Coding	P08174
SLC28A1	Solute Carrier Family 28 Member 1	Protein Coding	O00337
TRIM28	Tripartite Motif Containing 28	Protein Coding	Q13263
SUFU	SUFU Negative Regulator Of Hedgehog Signaling	Protein Coding	Q9UMX1
PBX1	PBX Homeobox 1	Protein Coding	P40424
PRPF19	Pre-MRNA Processing Factor 19	Protein Coding	Q9UMS4
CCNO	Cyclin O	Protein Coding	P22674
CAPN2	Calpain 2	Protein Coding	P17655
EFNA3	Ephrin A3	Protein Coding	P52797
AHCY	Adenosylhomocysteinase	Protein Coding	P23526
KCNH2	Potassium Voltage-Gated Channel Subfamily H Member 2	Protein Coding	Q12809
CA4	Carbonic Anhydrase 4	Protein Coding	P22748
AVP	Arginine Vasopressin	Protein Coding	P01185
PWP1	PWP1 Homolog, Endonuclein	Protein Coding	Q13610
PCSK9	Proprotein Convertase Subtilisin/Kexin Type 9	Protein Coding	Q8NBP7
EXOC2	Exocyst Complex Component 2	Protein Coding	Q96KP1
PITX2	Paired Like Homeodomain 2	Protein Coding	Q99697
CD99	CD99 Molecule (Xg Blood Group)	Protein Coding	P14209
MYD88	MYD88 Innate Immune Signal Transduction Adaptor	Protein Coding	Q99836
TRAF2	TNF Receptor Associated Factor 2	Protein Coding	Q12933
RAMP2	Receptor Activity Modifying Protein 2	Protein Coding	O60895
ADAM19	ADAM Metallopeptidase Domain 19	Protein Coding	Q9H013
HIC1	HIC ZBTB Transcriptional Repressor 1	Protein Coding	Q14526
SAT1	Spermidine/Spermine N1-Acetyltransferase 1	Protein Coding	P21673
PYCARD	PYD And CARD Domain Containing	Protein Coding	Q9ULZ3
S100A7	S100 Calcium Binding Protein A7	Protein Coding	P31151
COL14A1	Collagen Type XIV Alpha 1 Chain	Protein Coding	Q05707
KSR1	Kinase Suppressor Of Ras 1	Protein Coding	Q8IVT5
POLK	DNA Polymerase Kappa	Protein Coding	Q9UBT6
TNK2	Tyrosine Kinase Non Receptor 2	Protein Coding	Q07912
PFKFB2	6-Phosphofructo-2-Kinase/Fructose-2,6-Biphosphatase 2	Protein Coding	O60825
SATB1	SATB Homeobox 1	Protein Coding	Q01826
DDB2	Damage Specific DNA Binding Protein 2	Protein Coding	Q92466
FUT4	Fucosyltransferase 4	Protein Coding	P22083
NOX1	NADPH Oxidase 1	Protein Coding	Q9Y5S8
DNAJB11	DnaJ Heat Shock Protein Family (Hsp40) Member B11	Protein Coding	Q9UBS4
ABCC9	ATP Binding Cassette Subfamily C Member 9	Protein Coding	O60706
BTK	Bruton Tyrosine Kinase	Protein Coding	Q06187
TMEM54	Transmembrane Protein 54	Protein Coding	Q969K7
TRPM7	Transient Receptor Potential Cation Channel Subfamily M Member 7	Protein Coding	Q96QT4
SMARCC1	SWI/SNF Related BAF Chromatin Remodeling Complex Subunit C1	Protein Coding	Q92922
SDC3	Syndecan 3	Protein Coding	O75056
LIPF	Lipase F, Gastric Type	Protein Coding	P07098
GAD1	Glutamate Decarboxylase 1	Protein Coding	Q99259
FABP2	Fatty Acid Binding Protein 2	Protein Coding	P12104
CENPE	Centromere Protein E	Protein Coding	Q02224
PPARGC1A	PPARG Coactivator 1 Alpha	Protein Coding	Q9UBK2
LATS1	Large Tumor Suppressor Kinase 1	Protein Coding	O95835
RTRAF	RNA Transcription, Translation And Transport Factor	Protein Coding	Q9Y224
IKBKE	Inhibitor Of Nuclear Factor Kappa B Kinase Subunit Epsilon	Protein Coding	Q14164
EEF2	Eukaryotic Translation Elongation Factor 2	Protein Coding	P13639
SLC26A3	Solute Carrier Family 26 Member 3	Protein Coding	P40879
MGAT3	Beta-1,4-Mannosyl-Glycoprotein 4-Beta-N-Acetylglucosaminyltransferase	Protein Coding	Q09327
PAEP	Progestagen Associated Endometrial Protein	Protein Coding	P09466
SEM1	SEM1 26S Proteasome Subunit	Protein Coding	P60896
BAG1	BAG Cochaperone 1	Protein Coding	Q99933
SIRPA	Signal Regulatory Protein Alpha	Protein Coding	P78324
BCL6	BCL6 Transcription Repressor	Protein Coding	P41182
FGF3	Fibroblast Growth Factor 3	Protein Coding	P11487
PCGF2	Polycomb Group Ring Finger 2	Protein Coding	P35227
NUDT6	Nudix Hydrolase 6	Protein Coding	P53370
BCR	BCR Activator Of RhoGEF And GTPase	Protein Coding	P11274
TRRAP	Transformation/Transcription Domain Associated Protein	Protein Coding	Q9Y4A5
ACVR2B	Activin A Receptor Type 2B	Protein Coding	Q13705
ADCY10	Adenylate Cyclase 10	Protein Coding	Q96PN6
FOXC1	Forkhead Box C1	Protein Coding	Q12948
GPX3	Glutathione Peroxidase 3	Protein Coding	P22352
ARHGAP35	Rho GTPase Activating Protein 35	Protein Coding	Q9NRY4
ELAC2	ElaC Ribonuclease Z 2	Protein Coding	Q9BQ52
TLR7	Toll Like Receptor 7	Protein Coding	Q9NYK1
LTB4R2	Leukotriene B4 Receptor 2	Protein Coding	Q9NPC1
NHERF1	NHERF Family PDZ Scaffold Protein 1	Protein Coding	O14745
ASCL1	Achaete-Scute Family BHLH Transcription Factor 1	Protein Coding	P50553
ENTPD1	Ectonucleoside Triphosphate Diphosphohydrolase 1	Protein Coding	P49961
FUBP1	Far Upstream Element Binding Protein 1	Protein Coding	Q96AE4
FEN1	Flap Structure-Specific Endonuclease 1	Protein Coding	P39748
UIMC1	Ubiquitin Interaction Motif Containing 1	Protein Coding	Q96RL1
ATF6	Activating Transcription Factor 6	Protein Coding	P18850
CXCL3	C-X-C Motif Chemokine Ligand 3	Protein Coding	P19876
JMJD6	Jumonji Domain Containing 6, Arginine Demethylase And Lysine Hydroxylase	Protein Coding	Q6NYC1
AGO2	Argonaute RISC Catalytic Component 2	Protein Coding	Q9UKV8
KRT4	Keratin 4	Protein Coding	P19013
KCNA3	Potassium Voltage-Gated Channel Subfamily A Member 3	Protein Coding	P22001
PSMC4	Proteasome 26S Subunit, ATPase 4	Protein Coding	P43686
ATP2B4	ATPase Plasma Membrane Ca2+ Transporting 4	Protein Coding	P23634
SULF2	Sulfatase 2	Protein Coding	Q8IWU5
IRF7	Interferon Regulatory Factor 7	Protein Coding	Q92985
NMU	Neuromedin U	Protein Coding	P48645
KLLN	Killin, P53 Regulated DNA Replication Inhibitor	Protein Coding	B2CW77
NACC1	Nucleus Accumbens Associated 1	Protein Coding	Q96RE7
FGF22	Fibroblast Growth Factor 22	Protein Coding	Q9HCT0
SUV39H1	SUV39H1 Histone Lysine Methyltransferase	Protein Coding	O43463
SAA1	Serum Amyloid A1	Protein Coding	P0DJI8
USP53	Ubiquitin Specific Peptidase 53	Protein Coding	Q70EK8
COL1A1	Collagen Type I Alpha 1 Chain	Protein Coding	P02452
GIPR	Gastric Inhibitory Polypeptide Receptor	Protein Coding	P48546
HDAC4	Histone Deacetylase 4	Protein Coding	P56524
ARHGEF2	Rho/Rac Guanine Nucleotide Exchange Factor 2	Protein Coding	Q92974
SIRT3	Sirtuin 3	Protein Coding	Q9NTG7
F5	Coagulation Factor V	Protein Coding	P12259
SERPINF1	Serpin Family F Member 1	Protein Coding	P36955
ERCC3	ERCC Excision Repair 3, TFIIH Core Complex Helicase Subunit	Protein Coding	P19447
EPHA1	EPH Receptor A1	Protein Coding	P21709
CMPK1	Cytidine/Uridine Monophosphate Kinase 1	Protein Coding	P30085
P2RX7	Purinergic Receptor P2X 7	Protein Coding	Q99572
SERPINC1	Serpin Family C Member 1	Protein Coding	P01008
SALL4	Spalt Like Transcription Factor 4	Protein Coding	Q9UJQ4
PTK2B	Protein Tyrosine Kinase 2 Beta	Protein Coding	Q14289
WIF1	WNT Inhibitory Factor 1	Protein Coding	Q9Y5W5
GSR	Glutathione-Disulfide Reductase	Protein Coding	P00390
MYEOV	Myeloma Overexpressed	Protein Coding	Q96EZ4
CALCRL	Calcitonin Receptor Like Receptor	Protein Coding	Q16602
AURKB	Aurora Kinase B	Protein Coding	Q96GD4
SRGAP1	SLIT-ROBO Rho GTPase Activating Protein 1	Protein Coding	Q7Z6B7
DDX5	DEAD-Box Helicase 5	Protein Coding	P17844
GPRC5A	G Protein-Coupled Receptor Class C Group 5 Member A	Protein Coding	Q8NFJ5
UBR5	Ubiquitin Protein Ligase E3 Component N-Recognin 5	Protein Coding	O95071
ME2	Malic Enzyme 2	Protein Coding	P23368
SIRT6	Sirtuin 6	Protein Coding	Q8N6T7
ABO	ABO, Alpha 1-3-N-Acetylgalactosaminyltransferase And Alpha 1-3-Galactosyltransferase	Protein Coding	P16442
MTHFD1L	Methylenetetrahydrofolate Dehydrogenase (NADP+ Dependent) 1 Like	Protein Coding	Q6UB35
PSEN2	Presenilin 2	Protein Coding	P49810
SCGB1A1	Secretoglobin Family 1A Member 1	Protein Coding	P11684
PTMA	Prothymosin Alpha	Protein Coding	P06454
UGT1A9	UDP Glucuronosyltransferase Family 1 Member A9	Protein Coding	O60656
P2RY2	Purinergic Receptor P2Y2	Protein Coding	P41231
MYCL	MYCL Proto-Oncogene, BHLH Transcription Factor	Protein Coding	P12524
ITGAE	Integrin Subunit Alpha E	Protein Coding	P38570
XRCC4	X-Ray Repair Cross Complementing 4	Protein Coding	Q13426
SULT1A3	Sulfotransferase Family 1A Member 3	Protein Coding	P0DMM9
RYR1	Ryanodine Receptor 1	Protein Coding	P21817
TIMP4	TIMP Metallopeptidase Inhibitor 4	Protein Coding	Q99727
ERGIC3	ERGIC And Golgi 3	Protein Coding	Q9Y282
LRAT	Lecithin Retinol Acyltransferase	Protein Coding	O95237
STIM1	Stromal Interaction Molecule 1	Protein Coding	Q13586
AQP5	Aquaporin 5	Protein Coding	P55064
TNFSF11	TNF Superfamily Member 11	Protein Coding	O14788
NOD2	Nucleotide Binding Oligomerization Domain Containing 2	Protein Coding	Q9HC29
ULK1	Unc-51 Like Autophagy Activating Kinase 1	Protein Coding	O75385
WNT9A	Wnt Family Member 9A	Protein Coding	O14904
STUB1	STIP1 Homology And U-Box Containing Protein 1	Protein Coding	Q9UNE7
WNK2	WNK Lysine Deficient Protein Kinase 2	Protein Coding	Q9Y3S1
IGFBP6	Insulin Like Growth Factor Binding Protein 6	Protein Coding	P24592
STC1	Stanniocalcin 1	Protein Coding	P52823
PIGR	Polymeric Immunoglobulin Receptor	Protein Coding	P01833
TRIM21	Tripartite Motif Containing 21	Protein Coding	P19474
UBC	Ubiquitin C	Protein Coding	P0CG48
TH	Tyrosine Hydroxylase	Protein Coding	P07101
ST6GAL1	ST6 Beta-Galactoside Alpha-2,6-Sialyltransferase 1	Protein Coding	P15907
KLK1	Kallikrein 1	Protein Coding	P06870
CSN1S1	Casein Alpha S1	Protein Coding	P47710
KLK6	Kallikrein Related Peptidase 6	Protein Coding	Q92876
PDGFRL	Platelet Derived Growth Factor Receptor Like	Protein Coding	Q15198
TAP1	Transporter 1, ATP Binding Cassette Subfamily B Member	Protein Coding	Q03518
ATG5	Autophagy Related 5	Protein Coding	Q9H1Y0
ITIH5	Inter-Alpha-Trypsin Inhibitor Heavy Chain 5	Protein Coding	Q86UX2
PLIN2	Perilipin 2	Protein Coding	Q99541
ZNF473	Zinc Finger Protein 473	Protein Coding	Q8WTR7
EPHX2	Epoxide Hydrolase 2	Protein Coding	P34913
MUC5B	Mucin 5B, Oligomeric Mucus/Gel-Forming	Protein Coding	Q9HC84
LPAR1	Lysophosphatidic Acid Receptor 1	Protein Coding	Q92633
FABP4	Fatty Acid Binding Protein 4	Protein Coding	P15090
PIN1	Peptidylprolyl Cis/Trans Isomerase, NIMA-Interacting 1	Protein Coding	Q13526
IKBKG	Inhibitor Of Nuclear Factor Kappa B Kinase Regulatory Subunit Gamma	Protein Coding	Q9Y6K9
MBD4	Methyl-CpG Binding Domain 4, DNA Glycosylase	Protein Coding	O95243
LAMA3	Laminin Subunit Alpha 3	Protein Coding	Q16787
TLR3	Toll Like Receptor 3	Protein Coding	O15455
OLFM4	Olfactomedin 4	Protein Coding	Q6UX06
COX5A	Cytochrome C Oxidase Subunit 5A	Protein Coding	P20674
SOX17	SRY-Box Transcription Factor 17	Protein Coding	Q9H6I2
CSNK2A1	Casein Kinase 2 Alpha 1	Protein Coding	P68400
NFATC1	Nuclear Factor Of Activated T Cells 1	Protein Coding	O95644
KLF9	KLF Transcription Factor 9	Protein Coding	Q13886
PLAGL1	PLAG1 Like Zinc Finger 1	Protein Coding	Q9UM63
PI3	Peptidase Inhibitor 3	Protein Coding	P19957
LYVE1	Lymphatic Vessel Endothelial Hyaluronan Receptor 1	Protein Coding	Q9Y5Y7
LIG4	DNA Ligase 4	Protein Coding	P49917
FXYD3	FXYD Domain Containing Ion Transport Regulator 3	Protein Coding	Q14802
MYL9	Myosin Light Chain 9	Protein Coding	P24844
ADH1A	Alcohol Dehydrogenase 1A (Class I), Alpha Polypeptide	Protein Coding	P07327
GPR182	G Protein-Coupled Receptor 182	Protein Coding	O15218
VDAC1	Voltage Dependent Anion Channel 1	Protein Coding	P21796
NUDT1	Nudix Hydrolase 1	Protein Coding	P36639
NPPA	Natriuretic Peptide A	Protein Coding	P01160
DYNC2H1	Dynein Cytoplasmic 2 Heavy Chain 1	Protein Coding	Q8NCM8
SCG2	Secretogranin II	Protein Coding	P13521
YWHAE	Tyrosine 3-Monooxygenase/Tryptophan 5-Monooxygenase Activation Protein Epsilon	Protein Coding	P62258
BHLHA15	Basic Helix-Loop-Helix Family Member A15	Protein Coding	Q7RTS1
GDF7	Growth Differentiation Factor 7	Protein Coding	Q7Z4P5
BIRC7	Baculoviral IAP Repeat Containing 7	Protein Coding	Q96CA5
RAPGEF3	Rap Guanine Nucleotide Exchange Factor 3	Protein Coding	O95398
LSM1	LSM1 Homolog, MRNA Degradation Associated	Protein Coding	O15116
SULT1A1	Sulfotransferase Family 1A Member 1	Protein Coding	P50225
PDE11A	Phosphodiesterase 11A	Protein Coding	Q9HCR9
CAVIN1	Caveolae Associated Protein 1	Protein Coding	Q6NZI2
PSEN1	Presenilin 1	Protein Coding	P49768
TUBG1	Tubulin Gamma 1	Protein Coding	P23258
MAGEA1	MAGE Family Member A1	Protein Coding	P43355
BCAT2	Branched Chain Amino Acid Transaminase 2	Protein Coding	O15382
REL	REL Proto-Oncogene, NF-KB Subunit	Protein Coding	Q04864
POR	Cytochrome P450 Oxidoreductase	Protein Coding	P16435
CRK	CRK Proto-Oncogene, Adaptor Protein	Protein Coding	P46108
PTS	6-Pyruvoyltetrahydropterin Synthase	Protein Coding	Q03393
USP9X	Ubiquitin Specific Peptidase 9 X-Linked	Protein Coding	Q93008
MBD1	Methyl-CpG Binding Domain Protein 1	Protein Coding	Q9UIS9
PLEK	Pleckstrin	Protein Coding	P08567
NUMB	NUMB Endocytic Adaptor Protein	Protein Coding	P49757
SPTAN1	Spectrin Alpha, Non-Erythrocytic 1	Protein Coding	Q13813
SMC2	Structural Maintenance Of Chromosomes 2	Protein Coding	O95347
USP48	Ubiquitin Specific Peptidase 48	Protein Coding	Q86UV5
KIF14	Kinesin Family Member 14	Protein Coding	Q15058
SCARB1	Scavenger Receptor Class B Member 1	Protein Coding	Q8WTV0
MAP2K7	Mitogen-Activated Protein Kinase Kinase 7	Protein Coding	O14733
CSNK1D	Casein Kinase 1 Delta	Protein Coding	P48730
ATRIP	ATR Interacting Protein	Protein Coding	Q8WXE1
RBM10	RNA Binding Motif Protein 10	Protein Coding	P0DW28
WNT10B	Wnt Family Member 10B	Protein Coding	O00744
PIM2	Pim-2 Proto-Oncogene, Serine/Threonine Kinase	Protein Coding	Q9P1W9
ATP5F1B	ATP Synthase F1 Subunit Beta	Protein Coding	P06576
FOXP2	Forkhead Box P2	Protein Coding	O15409
MSI1	Musashi RNA Binding Protein 1	Protein Coding	O43347
HOXB3	Homeobox B3	Protein Coding	P14651
ITGA2B	Integrin Subunit Alpha 2b	Protein Coding	P08514
COL18A1	Collagen Type XVIII Alpha 1 Chain	Protein Coding	P39060
ANXA3	Annexin A3	Protein Coding	P12429
STAG2	STAG2 Cohesin Complex Component	Protein Coding	Q8N3U4
FOSL2	FOS Like 2, AP-1 Transcription Factor Subunit	Protein Coding	P15408
BMP3	Bone Morphogenetic Protein 3	Protein Coding	P12645
APOA2	Apolipoprotein A2	Protein Coding	P02652
GPX1	Glutathione Peroxidase 1	Protein Coding	P07203
PLEC	Plectin	Protein Coding	Q15149
EIF4A1	Eukaryotic Translation Initiation Factor 4A1	Protein Coding	P60842
MAGEA3	MAGE Family Member A3	Protein Coding	P43357
CPAMD8	C3 And PZP Like Alpha-2-Macroglobulin Domain Containing 8	Protein Coding	Q8IZJ3
DLC1	DLC1 Rho GTPase Activating Protein	Protein Coding	Q96QB1
PDHX	Pyruvate Dehydrogenase Complex Component X	Protein Coding	O00330
HERC2	HECT And RLD Domain Containing E3 Ubiquitin Protein Ligase 2	Protein Coding	O95714
CTSK	Cathepsin K	Protein Coding	P43235
CFL1	Cofilin 1	Protein Coding	P23528
TRPM2	Transient Receptor Potential Cation Channel Subfamily M Member 2	Protein Coding	O94759
KDM1A	Lysine Demethylase 1A	Protein Coding	O60341
CAST	Calpastatin	Protein Coding	P20810
HYAL1	Hyaluronidase 1	Protein Coding	Q12794
TCIRG1	T Cell Immune Regulator 1, ATPase H+ Transporting V0 Subunit A3	Protein Coding	Q13488
PRMT5	Protein Arginine Methyltransferase 5	Protein Coding	O14744
BDKRB2	Bradykinin Receptor B2	Protein Coding	P30411
ARRB1	Arrestin Beta 1	Protein Coding	P49407
CXCL2	C-X-C Motif Chemokine Ligand 2	Protein Coding	P19875
ITPR3	Inositol 1,4,5-Trisphosphate Receptor Type 3	Protein Coding	Q14573
NR2F2	Nuclear Receptor Subfamily 2 Group F Member 2	Protein Coding	P24468
LEFTY2	Left-Right Determination Factor 2	Protein Coding	O00292
ADAM11	ADAM Metallopeptidase Domain 11	Protein Coding	O75078
RPL17	Ribosomal Protein L17	Protein Coding	P18621
ACTG1	Actin Gamma 1	Protein Coding	P63261
SKP1	S-Phase Kinase Associated Protein 1	Protein Coding	P63208
CD59	CD59 Molecule (CD59 Blood Group)	Protein Coding	P13987
WWTR1	WW Domain Containing Transcription Regulator 1	Protein Coding	Q9GZV5
RPL15	Ribosomal Protein L15	Protein Coding	P61313
CACNA1C	Calcium Voltage-Gated Channel Subunit Alpha1 C	Protein Coding	Q13936
AKR7A2	Aldo-Keto Reductase Family 7 Member A2	Protein Coding	O43488
KIF23	Kinesin Family Member 23	Protein Coding	Q02241
HABP2	Hyaluronan Binding Protein 2	Protein Coding	Q14520
SLC45A4	Solute Carrier Family 45 Member 4	Protein Coding	Q5BKX6
PVR	PVR Cell Adhesion Molecule	Protein Coding	P15151
CTBP1	C-Terminal Binding Protein 1	Protein Coding	Q13363
IQCB1	IQ Motif Containing B1	Protein Coding	Q15051
NOX5	NADPH Oxidase 5	Protein Coding	Q96PH1
LSR	Lipolysis Stimulated Lipoprotein Receptor	Protein Coding	Q86X29
FAM3B	FAM3 Metabolism Regulating Signaling Molecule B	Protein Coding	P58499
CS	Citrate Synthase	Protein Coding	O75390
RHOBTB2	Rho Related BTB Domain Containing 2	Protein Coding	Q9BYZ6
PCBP2	Poly(RC) Binding Protein 2	Protein Coding	Q15366
YEATS2	YEATS Domain Containing 2	Protein Coding	Q9ULM3
GSE1	Gse1 Coiled-Coil Protein	Protein Coding	Q14687
RPL5	Ribosomal Protein L5	Protein Coding	P46777
CISH	Cytokine Inducible SH2 Containing Protein	Protein Coding	Q9NSE2
BCL3	BCL3 Transcription Coactivator	Protein Coding	P20749
FUS	FUS RNA Binding Protein	Protein Coding	P35637
TULP3	TUB Like Protein 3	Protein Coding	O75386
AVPR2	Arginine Vasopressin Receptor 2	Protein Coding	P30518
CKB	Creatine Kinase B	Protein Coding	P12277
PRSS8	Serine Protease 8	Protein Coding	Q16651
MICB	MHC Class I Polypeptide-Related Sequence B	Protein Coding	Q29980
ATF3	Activating Transcription Factor 3	Protein Coding	P18847
NEU1	Neuraminidase 1	Protein Coding	Q99519
TXNRD1	Thioredoxin Reductase 1	Protein Coding	Q16881
TRIP13	Thyroid Hormone Receptor Interactor 13	Protein Coding	Q15645
HK1	Hexokinase 1	Protein Coding	P19367
KL	Klotho	Protein Coding	Q9UEF7
ACTR3B	Actin Related Protein 3B	Protein Coding	Q9P1U1
USP8	Ubiquitin Specific Peptidase 8	Protein Coding	P40818
FGF9	Fibroblast Growth Factor 9	Protein Coding	P31371
ADORA2A	Adenosine A2a Receptor	Protein Coding	P29274
CARM1	Coactivator Associated Arginine Methyltransferase 1	Protein Coding	Q86X55
DLK1	Delta Like Non-Canonical Notch Ligand 1	Protein Coding	P80370
RPS6KC1	Ribosomal Protein S6 Kinase C1	Protein Coding	Q96S38
CEP55	Centrosomal Protein 55	Protein Coding	Q53EZ4
TFAM	Transcription Factor A, Mitochondrial	Protein Coding	Q00059
PRRC2A	Proline Rich Coiled-Coil 2A	Protein Coding	P48634
GPX7	Glutathione Peroxidase 7	Protein Coding	Q96SL4
DDX3X	DEAD-Box Helicase 3 X-Linked	Protein Coding	O00571
CPS1	Carbamoyl-Phosphate Synthase 1	Protein Coding	P31327
PTK6	Protein Tyrosine Kinase 6	Protein Coding	Q13882
SLC3A2	Solute Carrier Family 3 Member 2	Protein Coding	P08195
SYK	Spleen Associated Tyrosine Kinase	Protein Coding	P43405
ITGB2	Integrin Subunit Beta 2	Protein Coding	P05107
FABP5	Fatty Acid Binding Protein 5	Protein Coding	Q01469
NFKB2	Nuclear Factor Kappa B Subunit 2	Protein Coding	Q00653
GLO1	Glyoxalase I	Protein Coding	Q04760
ACP1	Acid Phosphatase 1	Protein Coding	P24666
EGLN2	Egl-9 Family Hypoxia Inducible Factor 2	Protein Coding	Q96KS0
DDIT4	DNA Damage Inducible Transcript 4	Protein Coding	Q9NX09
EIF4G3	Eukaryotic Translation Initiation Factor 4 Gamma 3	Protein Coding	O43432
DSG2	Desmoglein 2	Protein Coding	Q14126
ZBTB17	Zinc Finger And BTB Domain Containing 17	Protein Coding	Q13105
CSNK2A2	Casein Kinase 2 Alpha 2	Protein Coding	P19784
TRPM8	Transient Receptor Potential Cation Channel Subfamily M Member 8	Protein Coding	Q7Z2W7
ENPP7	Ectonucleotide Pyrophosphatase/Phosphodiesterase 7	Protein Coding	Q6UWV6
PTGER2	Prostaglandin E Receptor 2	Protein Coding	P43116
FFAR4	Free Fatty Acid Receptor 4	Protein Coding	Q5NUL3
ING4	Inhibitor Of Growth Family Member 4	Protein Coding	Q9UNL4
BMAL1	Basic Helix-Loop-Helix ARNT Like 1	Protein Coding	O00327
PPP1R13L	Protein Phosphatase 1 Regulatory Subunit 13 Like	Protein Coding	Q8WUF5
MC1R	Melanocortin 1 Receptor	Protein Coding	Q01726
SIRT4	Sirtuin 4	Protein Coding	Q9Y6E7
ADRM1	ADRM1 26S Proteasome Ubiquitin Receptor	Protein Coding	Q16186
CMIP	C-Maf Inducing Protein	Protein Coding	Q8IY22
APP	Amyloid Beta Precursor Protein	Protein Coding	P05067
CA12	Carbonic Anhydrase 12	Protein Coding	O43570
A2M	Alpha-2-Macroglobulin	Protein Coding	P01023
GUCA2A	Guanylate Cyclase Activator 2A	Protein Coding	Q02747
SLC5A8	Solute Carrier Family 5 Member 8	Protein Coding	Q8N695
USP22	Ubiquitin Specific Peptidase 22	Protein Coding	Q9UPT9
BRDT	Bromodomain Testis Associated	Protein Coding	Q58F21
CCNH	Cyclin H	Protein Coding	P51946
HTRA3	HtrA Serine Peptidase 3	Protein Coding	P83110
EXO1	Exonuclease 1	Protein Coding	Q9UQ84
NMB	Neuromedin B	Protein Coding	P08949
SHMT1	Serine Hydroxymethyltransferase 1	Protein Coding	P34896
CTBP2	C-Terminal Binding Protein 2	Protein Coding	P56545
SFRP2	Secreted Frizzled Related Protein 2	Protein Coding	Q96HF1
GJB1	Gap Junction Protein Beta 1	Protein Coding	P08034
NOG	Noggin	Protein Coding	Q13253
PPIG	Peptidylprolyl Isomerase G	Protein Coding	Q13427
ANO1	Anoctamin 1	Protein Coding	Q5XXA6
CSNK1E	Casein Kinase 1 Epsilon	Protein Coding	P49674
DNAJA1	DnaJ Heat Shock Protein Family (Hsp40) Member A1	Protein Coding	P31689
RAMP3	Receptor Activity Modifying Protein 3	Protein Coding	O60896
RAB20	RAB20, Member RAS Oncogene Family	Protein Coding	Q9NX57
KCNMA1	Potassium Calcium-Activated Channel Subfamily M Alpha 1	Protein Coding	Q12791
MT-CO1	Mitochondrially Encoded Cytochrome C Oxidase I	Protein Coding	P00395
NEDD9	Neural Precursor Cell Expressed, Developmentally Down-Regulated 9	Protein Coding	Q14511
TCF3	Transcription Factor 3	Protein Coding	P15923
CYP2A13	Cytochrome P450 Family 2 Subfamily A Member 13	Protein Coding	Q16696
CSPP1	Centrosome And Spindle Pole Associated Protein 1	Protein Coding	Q1MSJ5
KDM3A	Lysine Demethylase 3A	Protein Coding	Q9Y4C1
FGF8	Fibroblast Growth Factor 8	Protein Coding	P55075
CHRNA7	Cholinergic Receptor Nicotinic Alpha 7 Subunit	Protein Coding	P36544
DAB2	DAB Adaptor Protein 2	Protein Coding	P98082
EGLN1	Egl-9 Family Hypoxia Inducible Factor 1	Protein Coding	Q9GZT9
GHRHR	Growth Hormone Releasing Hormone Receptor	Protein Coding	Q02643
SELENBP1	Selenium Binding Protein 1	Protein Coding	Q13228
ABCA12	ATP Binding Cassette Subfamily A Member 12	Protein Coding	Q86UK0
MTHFD1	Methylenetetrahydrofolate Dehydrogenase, Cyclohydrolase And Formyltetrahydrofolate Synthetase 1	Protein Coding	P11586
BTG2	BTG Anti-Proliferation Factor 2	Protein Coding	P78543
DDX39B	DExD-Box Helicase 39B	Protein Coding	Q13838
LPAR2	Lysophosphatidic Acid Receptor 2	Protein Coding	Q9HBW0
EEF1A2	Eukaryotic Translation Elongation Factor 1 Alpha 2	Protein Coding	Q05639
PTPA	Protein Phosphatase 2 Phosphatase Activator	Protein Coding	Q15257
BLTP2	Bridge-Like Lipid Transfer Protein Family Member 2	Protein Coding	Q14667
SEC23B	SEC23 Homolog B, COPII Coat Complex Component	Protein Coding	Q15437
PFKFB1	6-Phosphofructo-2-Kinase/Fructose-2,6-Biphosphatase 1	Protein Coding	P16118
DEFB1	Defensin Beta 1	Protein Coding	P60022
ETV1	ETS Variant Transcription Factor 1	Protein Coding	P50549
GOT1	Glutamic-Oxaloacetic Transaminase 1	Protein Coding	P17174
UPK3A	Uroplakin 3A	Protein Coding	O75631
PSMD11	Proteasome 26S Subunit, Non-ATPase 11	Protein Coding	O00231
C3AR1	Complement C3a Receptor 1	Protein Coding	Q16581
FOXK2	Forkhead Box K2	Protein Coding	Q01167
COL1A2	Collagen Type I Alpha 2 Chain	Protein Coding	P08123
ZFP36	ZFP36 Ring Finger Protein	Protein Coding	P26651
NUTM1	NUT Midline Carcinoma Family Member 1	Protein Coding	Q86Y26
RAB5A	RAB5A, Member RAS Oncogene Family	Protein Coding	P20339
PAK2	P21 (RAC1) Activated Kinase 2	Protein Coding	Q13177
EIF5A	Eukaryotic Translation Initiation Factor 5A	Protein Coding	P63241
TAC1	Tachykinin Precursor 1	Protein Coding	P20366
TNFRSF4	TNF Receptor Superfamily Member 4	Protein Coding	P43489
IBSP	Integrin Binding Sialoprotein	Protein Coding	P21815
TYK2	Tyrosine Kinase 2	Protein Coding	P29597
CCNA1	Cyclin A1	Protein Coding	P78396
SLC4A2	Solute Carrier Family 4 Member 2	Protein Coding	P04920
ABCB7	ATP Binding Cassette Subfamily B Member 7	Protein Coding	O75027
CXCR5	C-X-C Motif Chemokine Receptor 5	Protein Coding	P32302
ATP6AP2	ATPase H+ Transporting Accessory Protein 2	Protein Coding	O75787
PSIP1	PC4 And SRSF1 Interacting Protein 1	Protein Coding	O75475
EIF3A	Eukaryotic Translation Initiation Factor 3 Subunit A	Protein Coding	Q14152
DNM2	Dynamin 2	Protein Coding	P50570
MICAL2	Microtubule Associated Monooxygenase, Calponin And LIM Domain Containing 2	Protein Coding	O94851
GRWD1	Glutamate Rich WD Repeat Containing 1	Protein Coding	Q9BQ67
SND1	Staphylococcal Nuclease And Tudor Domain Containing 1	Protein Coding	Q7KZF4
MDM4	MDM4 Regulator Of P53	Protein Coding	O15151
SIGLEC15	Sialic Acid Binding Ig Like Lectin 15	Protein Coding	Q6ZMC9
CCNL2	Cyclin L2	Protein Coding	Q96S94
CASP6	Caspase 6	Protein Coding	P55212
CSDE1	Cold Shock Domain Containing E1	Protein Coding	O75534
EMD	Emerin	Protein Coding	P50402
PTBP1	Polypyrimidine Tract Binding Protein 1	Protein Coding	P26599
TPM1	Tropomyosin 1	Protein Coding	P09493
PRLR	Prolactin Receptor	Protein Coding	P16471
EXOC4	Exocyst Complex Component 4	Protein Coding	Q96A65
FGF20	Fibroblast Growth Factor 20	Protein Coding	Q9NP95
TRPV1	Transient Receptor Potential Cation Channel Subfamily V Member 1	Protein Coding	Q8NER1
PTPRJ	Protein Tyrosine Phosphatase Receptor Type J	Protein Coding	Q12913
MB	Myoglobin	Protein Coding	P02144
ZDBF2	Zinc Finger DBF-Type Containing 2	Protein Coding	Q9HCK1
FYN	FYN Proto-Oncogene, Src Family Tyrosine Kinase	Protein Coding	P06241
HHLA2	HHLA2 Member Of B7 Family	Protein Coding	Q9UM44
BRD9	Bromodomain Containing 9	Protein Coding	Q9H8M2
ORAI1	ORAI Calcium Release-Activated Calcium Modulator 1	Protein Coding	Q96D31
ZNRF3	Zinc And Ring Finger 3	Protein Coding	Q9ULT6
TNFRSF9	TNF Receptor Superfamily Member 9	Protein Coding	Q07011
ADAM10	ADAM Metallopeptidase Domain 10	Protein Coding	O14672
HSD17B1	Hydroxysteroid 17-Beta Dehydrogenase 1	Protein Coding	P14061
NEK1	NIMA Related Kinase 1	Protein Coding	Q96PY6
FTO	FTO Alpha-Ketoglutarate Dependent Dioxygenase	Protein Coding	Q9C0B1
RBX1	Ring-Box 1	Protein Coding	P62877
SLC19A1	Solute Carrier Family 19 Member 1	Protein Coding	P41440
TRIM37	Tripartite Motif Containing 37	Protein Coding	O94972
SRSF1	Serine And Arginine Rich Splicing Factor 1	Protein Coding	Q07955
FGF17	Fibroblast Growth Factor 17	Protein Coding	O60258
SYDE1	Synapse Defective Rho GTPase Homolog 1	Protein Coding	Q6ZW31
DUSP19	Dual Specificity Phosphatase 19	Protein Coding	Q8WTR2
SOX10	SRY-Box Transcription Factor 10	Protein Coding	P56693
EXTL3	Exostosin Like Glycosyltransferase 3	Protein Coding	O43909
ADAM15	ADAM Metallopeptidase Domain 15	Protein Coding	Q13444
SEMA4D	Semaphorin 4D	Protein Coding	Q92854
PKLR	Pyruvate Kinase L/R	Protein Coding	P30613
VASP	Vasodilator Stimulated Phosphoprotein	Protein Coding	P50552
USP7	Ubiquitin Specific Peptidase 7	Protein Coding	Q93009
ACACB	Acetyl-CoA Carboxylase Beta	Protein Coding	O00763
SOX18	SRY-Box Transcription Factor 18	Protein Coding	P35713
SSBP3	Single Stranded DNA Binding Protein 3	Protein Coding	Q9BWW4
LAMP2	Lysosomal Associated Membrane Protein 2	Protein Coding	P13473
HNRNPL	Heterogeneous Nuclear Ribonucleoprotein L	Protein Coding	P14866
MAP4K4	Mitogen-Activated Protein Kinase Kinase Kinase Kinase 4	Protein Coding	O95819
ACKR3	Atypical Chemokine Receptor 3	Protein Coding	P25106
REN	Renin	Protein Coding	P00797
ALKBH5	AlkB Homolog 5, RNA Demethylase	Protein Coding	Q6P6C2
CYLD	CYLD Lysine 63 Deubiquitinase	Protein Coding	Q9NQC7
KRT1	Keratin 1	Protein Coding	P04264
HYOU1	Hypoxia Up-Regulated 1	Protein Coding	Q9Y4L1
PELP1	Proline, Glutamate And Leucine Rich Protein 1	Protein Coding	Q8IZL8
ADGRE5	Adhesion G Protein-Coupled Receptor E5	Protein Coding	P48960
IL7	Interleukin 7	Protein Coding	P13232
ADAR	Adenosine Deaminase RNA Specific	Protein Coding	P55265
GFPT1	Glutamine--Fructose-6-Phosphate Transaminase 1	Protein Coding	Q06210
BAG6	BAG Cochaperone 6	Protein Coding	P46379
TYR	Tyrosinase	Protein Coding	P14679
CYP3A5	Cytochrome P450 Family 3 Subfamily A Member 5	Protein Coding	P20815
EDNRB	Endothelin Receptor Type B	Protein Coding	P24530
CANX	Calnexin	Protein Coding	P27824
NUMBL	NUMB Like Endocytic Adaptor Protein	Protein Coding	Q9Y6R0
WDR5	WD Repeat Domain 5	Protein Coding	P61964
CST3	Cystatin C	Protein Coding	P01034
CAMP	Cathelicidin Antimicrobial Peptide	Protein Coding	P49913
PSAP	Prosaposin	Protein Coding	P07602
AQP2	Aquaporin 2	Protein Coding	P41181
IL12B	Interleukin 12B	Protein Coding	P29460
PHLPP1	PH Domain And Leucine Rich Repeat Protein Phosphatase 1	Protein Coding	O60346
CCL11	C-C Motif Chemokine Ligand 11	Protein Coding	P51671
USP10	Ubiquitin Specific Peptidase 10	Protein Coding	Q14694
CDK11A	Cyclin Dependent Kinase 11A	Protein Coding	Q9UQ88
CD81	CD81 Molecule	Protein Coding	P60033
CAGE1	Cancer Antigen 1	Protein Coding	Q8TC20
CXCL16	C-X-C Motif Chemokine Ligand 16	Protein Coding	Q9H2A7
ANP32A	Acidic Nuclear Phosphoprotein 32 Family Member A	Protein Coding	P39687
SLC51B	SLC51 Subunit Beta	Protein Coding	Q86UW2
GDF10	Growth Differentiation Factor 10	Protein Coding	P55107
RASAL2	RAS Protein Activator Like 2	Protein Coding	Q9UJF2
MAML3	Mastermind Like Transcriptional Coactivator 3	Protein Coding	Q96JK9
FTH1	Ferritin Heavy Chain 1	Protein Coding	P02794
MPL	MPL Proto-Oncogene, Thrombopoietin Receptor	Protein Coding	P40238
CANT1	Calcium Activated Nucleotidase 1	Protein Coding	Q8WVQ1
RPS27A	Ribosomal Protein S27a	Protein Coding	P62979
CCR9	C-C Motif Chemokine Receptor 9	Protein Coding	P51686
EDN2	Endothelin 2	Protein Coding	P20800
ANGPTL8	Angiopoietin Like 8	Protein Coding	Q6UXH0
GC	GC Vitamin D Binding Protein	Protein Coding	P02774
KRT6A	Keratin 6A	Protein Coding	P02538
CUL2	Cullin 2	Protein Coding	Q13617
[truncated: 2,440 more rows]

## Sheet: Camp targets
Name	UniProt Accessions
Lysine-specific demethylase 4D-like	B2RXH2
Telomerase reverse transcriptase	O14746
Serine/threonine-protein kinase Chk1	O14757
Serine/threonine-protein kinase Aurora-A	O14965
Transcription intermediary factor 1-alpha	O15164
Canalicular multispecific organic anion transporter 2	O15438
Multidrug resistance-associated protein 4	O15439
Bromodomain-containing protein 4	O60885
Unc-51 Like Autophagy Activating Kinase 1	O75385
Geminin	O75496
Phosphodiesterase 5A	O76074
Autophagy Related 12	O94817
Bile salt export pump	O95342
Tyrosyl-DNA phosphodiesterase 2	O95551
Aldehyde dehydrogenase 1A1	P00352
Cytochrome c oxidase subunit 2	P00403
Tyrosine-protein kinase ABL	P00519
Epidermal growth factor receptor erbB1	P00533
Epidermal Growth Factor Receptor	P00533
Carbonic anhydrase II	P00918
KRAS Proto-Oncogene, GTPase	P01116
Prelamin-A/C	P02545
Serum albumin	P02768
Serotransferrin	P02787
Estrogen receptor alpha	P03372
Matrix metalloproteinase-1	P03956
HMG-CoA reductase	P04035
Beta-glucocerebrosidase	P04062
Glucocorticoid receptor	P04150
Receptor protein-tyrosine kinase erbB-2	P04626
Cellular tumor antigen p53	P04637
Tumor Protein P53	P04637
Cytochrome P450 1A2	P05177
Cytochrome P450 2E1	P05181
Tyrosine-protein kinase LCK	P06239
Tyrosine-protein kinase FYN	P06241
Alpha-galactosidase A	P06280
Beta-2 adrenergic receptor	P07550
Muscarinic acetylcholine receptor M2	P08172
Muscarinic acetylcholine receptor M4	P08173
P-glycoprotein 1	P08183
Leukocyte elastase	P08246
Cathepsin G	P08311
Leukocyte common antigen	P08575
Cytochrome P450 3A4	P08684
Muscarinic acetylcholine receptor M5	P08912
Alpha-2a adrenergic receptor	P08913
Heterogeneous nuclear ribonucleoprotein A1	P09651
Poly(ADP-Ribose) Polymerase 1	P09874
Adenosine A3 receptor	P0DMS8
Lysosomal alpha-glucosidase	P10253
Apoptosis regulator Bcl-2	P10415
Cytochrome P450 2D6	P10635
Muscarinic acetylcholine receptor M1	P11229
Topoisomerase I/II	P11387
DNA topoisomerase I	P11387
DNA topoisomerase II	P11388
DNA topoisomerase II alpha	P11388
Cytochrome P450 2A6	P11509
Cytochrome P450 2C9	P11712
Beta-3 adrenergic receptor	P13945
Dopamine D2 receptor	P14416
Matrix metalloproteinase 9	P14780
B-Raf Proto-Oncogene, Serine/Threonine Kinase	P15056
15-hydroxyprostaglandin dehydrogenase [NAD+]	P15428
Arachidonate 15-lipoxygenase	P16050
Thyroid stimulating hormone receptor	P16473
Protein kinase C alpha	P17252
Vascular endothelial growth factor receptor 1	P17948
Alpha-2b adrenergic receptor	P18089
Alpha-2c adrenergic receptor	P18825
Nuclear factor NF-kappa-B p105 subunit	P19838
Muscarinic acetylcholine receptor M3	P20309
Monoamine oxidase A	P21397
Dopamine D1 receptor	P21728
Dopamine D4 receptor	P21917
Acetylcholinesterase	P22303
Fibroblast growth factor receptor 3	P22607
Cyclooxygenase-1	P23219
Thromboxane-A synthase	P24557
Cyclin-dependent kinase 2	P24941
Histamine H2 receptor	P25021
Interleukin-8 receptor A	P25024
Interleukin-8 receptor B	P25025
Alpha-1d adrenergic receptor	P25100
Endothelin receptor ET-A	P25101
Neurokinin 1 receptor	P25103
Platelet activating factor receptor	P25105
Neuropeptide Y receptor type 1	P25929
MAP kinase ERK1	P27361
Mitogen-Activated Protein Kinase 3	P27361
Serotonin 2c (5-HT2c) receptor	P28335
MAP kinase ERK2	P28482
Mitogen-Activated Protein Kinase 1	P28482
Adenosine A2a receptor	P29274
Caspase-1	P29466
Adenosine A1 receptor	P30542
Serotonin transporter	P31645
Cholecystokinin A receptor	P32238
Vasoactive intestinal polypeptide receptor 1	P32241
Melanocortin receptor 4	P32245
Cytochrome P450 2C19	P33261
Somatostatin receptor	P35346
Cyclooxygenase-2	P35354
Histamine H1 receptor	P35367
Mu opioid receptor	P35372
Dopamine D3 receptor	P35462
Vasopressin V1a receptor	P37288
Thrombopoietin	P40225
Kappa opioid receptor	P41145
Serotonin 2b (5-HT2b) receptor	P41595
C-C chemokine receptor type 2	P41597
Serine/threonine-protein kinase mTOR	P42345
Huntingtin	P42858
Nuclear receptor subfamily 4 group A member 2	P43354
Casein kinase I delta	P48730
Regulator of G-protein signaling 4	P49798
Glycogen synthase kinase-3 beta	P49841
Angiotensin II type 2 (AT-2) receptor	P50052
Serotonin 6 (5-HT6) receptor	P50406
Ras-related protein Rab-9A	P51151
C-C chemokine receptor type 5	P51681
Bloom syndrome protein	P54132
Peregrin	P55201
BH3 Interacting Domain Death Agonist	P55957
Tubulin beta	P68371
Hemoglobin beta chain	P68871
Peripheral myelin protein 22	Q01453
Dopamine transporter	Q01959
DNA topoisomerase II beta	Q02880
Apoptosis regulator	Q07812
BCL2 Like 1	Q07817
Induced myeloid leukemia cell differentiation protein Mcl-1	Q07820
HERG	Q12809
Histone deacetylase	Q13547
Nuclear factor erythroid 2-related factor 2	Q16236
MAP kinase p38 alpha	Q16539
Mitogen-Activated Protein Kinase 14	Q16539
Apoptosis regulator	Q16611
Survival motor neuron protein	Q16637
Hypoxia-inducible factor 1 alpha	Q16665
Estrogen receptor beta	Q92731
Histone acetyltransferase GCN5	Q92830
ATPase family AAA domain-containing protein 5	Q96QE3
Endoplasmic reticulum-associated amyloid beta-peptide-binding protein	Q99714
Sigma opioid receptor	Q99720
Microtubule Associated Protein 1 Light Chain 3 Beta	Q9GZQ8
Autophagy Related 5	Q9H1Y0
Relaxin receptor 1	Q9HBX9
Solute carrier organic anion transporter family member 1B3	Q9NPD5
Tyrosyl-DNA phosphodiesterase 1	Q9NUW8
Eukaryotic translation initiation factor 2-alpha kinase 3	Q9NZJ5
Histone deacetylase 6	Q9UBN7
DNA polymerase iota	Q9UNA4
Cysteinyl leukotriene receptor 1	Q9Y271
Deoxynucleoside triphosphate triphosphohydrolase SAMHD1	Q9Y3Z3
Solute carrier organic anion transporter family member 1B1	Q9Y6L6

## Sheet: Soto targets
Target	Common name	Uniprot ID
Maternal embryonic leucine zipper kinase	MELK	Q14680
Glucagon receptor	GCGR	P47871
Calcitonin gene-related peptide 1	CALCA	P06881
Pituitary adenylate cyclase-activating polypeptide type I receptor	ADCYAP1R1	P41586
Coagulation factor XI	F11	P03951
Vanilloid receptor (by homology)	TRPV1	Q8NER1
Pyruvate dehydrogenase kinase isoform 1	PDK1	Q15118
Arachidonate 5-lipoxygenase	ALOX5	P09917
Prostaglandin E synthase	PTGES	O14684
Integrin alpha-4/beta-1	ITGB1 ITGA4	P05556
FK506-binding protein 1A	FKBP1A	P62942
Peptidyl-prolyl cis-trans isomerase FKBP5	FKBP5	Q13451
Egl nine homolog 1	EGLN1	Q9GZT9
FK506 binding protein 4	FKBP4	Q02790
Plasma kallikrein	KLKB1	P03952
Thyroid hormone receptor beta-1	THRB	P10828
Interleukin-8 receptor B	CXCR2	P25025
Interleukin-8 receptor A	CXCR1	P25024
Bile salt export pump	ABCB11	O95342
Protein kinase C delta	PRKCD	Q05655
Calcitonin-gene-related peptide receptor, CALCRL/RAMP1	CALCRL RAMP1	Q16602
Plasminogen activator inhibitor-1	SERPINE1	P05121
CCR4-NOT transcription complex subunit 7	CNOT7	Q9UIV1
Bcl2-antagonist of cell death (BAD)	BAD	Q92934
Induced myeloid leukemia cell differentiation protein Mcl-1	MCL1	Q07820
Apoptosis regulator Bcl-2	BCL2	P10415
Farnesyl diphosphate synthase	FDPS	P14324
Heat shock protein HSP 90-beta	HSP90AB1	P08238
Glycogen synthase kinase-3 beta	GSK3B	P49841
Cholecystokinin B receptor (by homology)	CCKBR	P32239
Cytochrome P450 19A1	CYP19A1	P11511
Heat shock protein 75 kDa, mitochondrial	TRAP1	Q12931
Butyrylcholinesterase	BCHE	P06276
Cathepsin D	CTSD	P07339
Protein kinase C beta	PRKCB	P05771
Protein kinase C epsilon	PRKCE	Q02156
Caspase-1	CASP1	P29466
Histone deacetylase 1	HDAC1	Q13547
Steryl-sulfatase	STS	P08842
Lysine-specific histone demethylase 1	KDM1A	O60341
Granzyme B	GZMB	P10144
Serine/threonine-protein kinase WEE1	WEE1	P30291
Apoptosis regulator	BAX	Q07812
Apoptosis regulator	BAK1	Q16611
Poly(ADP-Ribose) Polymerase 1	PARP1	P09874
BH3 Interacting Domain Death Agonist	BID	P55957
Tumor Protein P53	TP53	P04637
KRAS Proto-Oncogene, GTPase	KRAS	P01116
B-Raf Proto-Oncogene, Serine/Threonine Kinase	BRAF	P15056
Mitogen-Activated Protein Kinase 1	MAPK1	P28482
Mitogen-Activated Protein Kinase 3	MAPK3	P27361
Mitogen-Activated Protein Kinase 12	MAPK12	P53778
Microtubule Associated Protein 1 Light Chain 3 Beta	MAP1LC3B	Q9GZQ8
Unc-51 Like Autophagy Activating Kinase 1	ULK1	O75385
Autophagy Related 5	ATG5	Q9H1Y0
Autophagy Related 13	ATG13	O75143
Autophagy Related 12	ATG12	O94817
DNA topoisomerase II	TOP2A	P11388
DNA topoisomerase I	TOP1	P11387
DNA topoisomerase II beta	TOP2B	Q02880
Apoptosis regulator Bcl-X	BCL2L1	Q07817
Glyoxalase I	GLO1	Q04760
Voltage-gated N-type calcium channel alpha-1B subunit	CACNA1B	Q00975
Adrenergic receptor beta	ADRB2	P07550
EZH2/SUZ12/EED/RBBP7/RBBP4	EZH2	Q15910
Neurokinin 1 receptor	TACR1	P25103
Endoplasmin	HSP90B1	P14625
Corticotropin releasing factor receptor 1	CRHR1	P34998
Serine/threonine-protein kinase AKT	AKT1	P31749
Multidrug resistance-associated protein 1	ABCC1	P33527
Phosphodiesterase 5A	PDE5A	O76074
Neuropeptide Y receptor type 5	NPY5R	Q15761
Inhibitor of nuclear factor kappa B kinase beta subunit	IKBKB	O14920
Serine/threonine-protein kinase mTOR	MTOR	P42345
PI3-kinase p110-alpha subunit	PIK3CA	P42336
Dipeptidyl peptidase IV	DPP4	P27487
Tyrosine-protein kinase BTK	BTK	Q06187
Adenosine A2b receptor	ADORA2B	P29275
MAP kinase p38 alpha (by homology)	MAPK14	Q16539
Dopamine D2 receptor (by homology)	DRD2	P14416
Inhibitor of NF-kappa-B kinase (IKK)	CHUK	O15111
Serine/threonine-protein kinase AKT2	AKT2	P31751
Serine/threonine-protein kinase AKT	AKT3	Q9Y243
Epidermal growth factor receptor erbB1	EGFR	P00533
c-Jun N-terminal kinase 1	MAPK8	P45983
c-Jun N-terminal kinase 2	MAPK9	P45984
Cytochrome P450 3A4	CYP3A4	P08684
Metabotropic glutamate receptor 2	GRM2	Q14416
Ketohexokinase	KHK	P50053
Glucose transporter	SLC2A1	P11166
Solute carrier family 2, facilitated glucose transporter member 3	SLC2A3	P11169
c-Jun N-terminal kinase 3	MAPK10	P53779
Cyclin-dependent kinase 4	CDK4	P11802
Phosphoenolpyruvate carboxykinase cytosolic	PCK1	P35558
Cyclin-dependent kinase 9	CDK9	P50750
Serine/threonine-protein kinase PAK 4	PAK4	O96013
P2X purinoceptor 7	P2RX7	Q99572
Serine/threonine-protein kinase Chk2	CHEK2	O96017
Cyclin-dependent kinase 6	CDK6	Q00534
Protein-tyrosine phosphatase 1B	PTPN1	P18031
